# Supplementary material for: Characterization of Soybean Genetically Modified for Drought Tolerance in Field Conditions
Source: Front Plant Sci. 2017 Apr 11;8:448. doi: 10.3389/fpls.2017.00448 (PMC5387084; doi:10.3389/fpls.2017.00448)
Supplement: FILE S1 — Genes, Glymas, primers sequences, and fragment sizes of all endogenous genes analyzed. [file Data_Sheet_1.xlsx]

## Sheet: Sheet1
Additional file 1_Genes, Glymas, Primers sequences and fragment size
Gene	Glyma/Gene ID	Primer_F	Primer_R	Fragment size bp
Phosphatase GmPP2	Glyma.14G195200	AAGGGACAGAATTGAGAACC	CTAGACACAGCAAGAGATCC	84
SAG – ribulose-1,5-bisphosphate carboxylase/ oxygenase - small chain	Glyma.13G046200	AGAGGAACTTTAGGACACCT	ACAAGCAAGATGTCCTTCAT	105
SAG - Clorophyll a/b binding protein - Cab21	Glyma.16G165800	ATCTACAATGGCTGCTTCAA	GCTGTTTTCCTCATGCTAAC	120
alanina aminotransferase GmAlaAT	Glyma.01G026700	AGTTGCAGAAATGTGGTTTG	AGGCAGTAGAAAACATCTGG	128
	Glyma. 07G045900	AGAATATTTTGGCGTCCCTT	TTTGATAGCCTTTTCGGACA	140
P5CS	Glyma18G034300	GAATGAGAAGCTTGCAAGTC	GTTCGTTTTAACACTCGACC	84
Galactinol	Glyma.10G145300	GGCTCCTAATATCACCACTG	ACACCTTTCACATAGTCACC	120
LEA18	Glyma.17g164200	AAAGGCACAGAGTGATGAAT	CTTGATGACCTTGTGTACCA	131
Dehydrin	Glyma.09G185500	GGTAGACAGCATTCTAGTGG	TACCATAGACACCGGTAGTT	115
Heat shock protein	Glyma.17G072400	TTTCGGGTTTGAATGTGTTG	AGGTCAAAGATAAGCACGTT	115
Putative soybean aquaporin pip1 - UDP galactose transporter	Glyma.12G066800	CTGCTTCTGTTTCTTCTCCT	GCAAAACACCATAGGTAACG	114
Putative soybean aquaporin pip2 - Aquaporin transporter/ glycerol uptake facilitator	Glyma.12G172500	ATGGATTTACTGGGTTGGAC	GATCCAAGAGCTTTGATTGC	96
