# Supplementary material for: Characterization of Soybean Genetically Modified for Drought Tolerance in Field Conditions
Source: Front Plant Sci. 2017 Apr 11;8:448. doi: 10.3389/fpls.2017.00448 (PMC5387084; doi:10.3389/fpls.2017.00448)
Supplement: FILE S6 — Putative cis-elements present in the positive strand of the endogenous genes analyzed. [file Data_Sheet_6.XLS]

## Sheet: MatInspector matches
Additional file 6_Cis elements present in the positive strand
Seq. name	Matrix Family	Detailed Family Information	Detailed Matrix Information	Opt.	Start position	End position	Anchor position	Strand	Sequence
Glyma.14G195200	P$NACF	Plant specific NAC [NAM (no apical meristem), ATAF172, CUC2 (cup-shaped cotyledons 2)] transcription factors	Arabidopsis NAC domain containing protein 19	0.94	2	28	15	+	tctaaatttagccatTACGaaatacat
	P$CCAF	Circadian control factors	Evening element	0.84	33	47	40	+	gacaatAATAtttta
	P$CCAF	Circadian control factors	Circadian clock associated 1	0.85	55	69	62	+	gtaagaaaAATCtca
	P$CCAF	Circadian control factors	Evening element	0.84	65	79	72	+	tctcatAATAtttcc
	P$STKM	Storekeeper motif	Storekeeper (STK), plant specific DNA binding protein important for tuber-specific and sucrose-inducible gene expression	0.85	93	107	100	+	tctTAAAttattttt
	P$HMGF	High mobility group factors	High mobility group I/Y-like proteins	0.89	97	111	104	+	aaatTATTttttagt
	P$DREB	Dehydration responsive element binding factors	C-repeat/dehydration response element	0.89	182	202	192	+	cataataaCCGActaatgata
	P$IBOX	Plant I-Box sites	Class I GATA factors	0.93	194	210	202	+	ctaatGATAatataatt
	P$TEFB	TEF-box	TEF cis acting elements in both RNA polymerase II-dependent promoters and rDNA spacer sequences	0.76	210	230	220	+	taAGGGctaatattttagatt
	P$WTBX	WT-Box	WRKY DNA-binding protein 70	0.79	227	243	235	+	gattaGACTttaatttt
	P$GTBX	GT-box elements	SBF-1	0.87	286	302	294	+	gtcatcaTTAAtattag
	P$GTBX	GT-box elements	SBF-1	0.87	308	324	316	+	attatgaTTAAaaaaat
	O$PTBP	Plant TATA binding protein factor	Plant TATA box	0.9	332	346	339	+	ttatTATAtataatg
	P$GTBX	GT-box elements	SBF-1	0.87	348	364	356	+	tttataaTTAAataata
	P$L1BX	L1 box, motif for L1 layer-specific expression	Homeodomain glabrous 9	0.77	350	366	358	+	tataatTAAAtaataat
	P$TELO	Telo box (plant interstitial telomere motifs)	Ribosomal protein box, appears unique to plant RP genes and genes associated with gene expression	0.84	368	382	375	+	aaaaaCCCTttacgt
	P$GBOX	Plant G-box/C-box bZIP proteins	Wheat bZIP transcription factor HBP1B (histone gene binding protein 1b)	0.83	371	391	381	+	aaccctttACGTtattagtgt
	P$SPF1	Sweet potato DNA-binding factor with two WRKY-domains	DNA-binding protein of sweet potato that binds to the SP8a (ACTGTGTA) and SP8b (TACTATT) sequences of sporamin and beta-amylase genes	0.87	401	413	407	+	ttTACTttttact
	P$MYBS	MYB proteins with single DNA binding repeat	Rice MYB proteins with single DNA binding domains, binding to the amylase element (TATCCA)	0.82	441	457	449	+	agtaaTATCcaaattat
	P$SUCB	Sucrose box	Sequence motif from the promoters of different sugar-responsive genes	0.81	449	467	458	+	ccAAATtatgtggatgaaa
	P$GAPB	GAP-Box (light response elements)	Cis-element in the GAPDH promoters conferring light inducibility	0.88	458	472	465	+	gtggATGAaaaaaaa
	P$L1BX	L1 box, motif for L1 layer-specific expression	L1-specific homeodomain protein ATML1 (A. thaliana meristem layer 1)	0.82	469	485	477	+	aaaaagTAAAtgaaaag
	P$GAPB	GAP-Box (light response elements)	Cis-element in the GAPDH promoters conferring light inducibility	0.88	474	488	481	+	gtaaATGAaaagaat
	P$GAPB	GAP-Box (light response elements)	Cis-element in the GAPDH promoters conferring light inducibility	0.88	492	506	499	+	atggATGAaaaaaaa
	P$DOFF	DNA binding with one finger (DOF)	PBF (MPBF)	0.97	497	513	505	+	tgaaaaaaAAAGtgaat
	P$GTBX	GT-box elements	Arabidopsis 6b-interacting protein 1-like 1	0.93	502	518	510	+	aaaaaaGTGAatgaaaa
	P$DOFF	DNA binding with one finger (DOF)	Prolamin box, conserved in cereal seed storage protein gene promoters	0.75	508	524	516	+	gtgaatgaAAAGataat
	P$NCS1	Nodulin consensus sequence 1	Nodulin consensus sequence 1	0.85	514	524	519	+	gAAAAgataat
	P$IBOX	Plant I-Box sites	Class I GATA factors	0.93	514	530	522	+	gaaaaGATAattttttt
	P$SWNS	Secondary wall NACS	Secondary wall NAC binding elements	0.92	522	540	531	+	aatttttttttTAAGaatg
	P$GTBX	GT-box elements	SBF-1	0.87	535	551	543	+	agaatgaTTAAtaaagt
	P$IBOX	Plant I-Box sites	Class I GATA factors	0.93	569	585	577	+	tcatcGATAaagtcaac
	P$SBPD	SBP-domain proteins	SQUA promoter binding proteins	0.88	590	606	598	+	tttctGTACcaaaaata
	P$MADS	MADS box proteins	MADS-box protein SQUAMOSA	0.9	593	613	603	+	ctgtaccaaAAATataataat
	P$GAPB	GAP-Box (light response elements)	Cis-element in the GAPDH promoters conferring light inducibility	0.88	608	622	615	+	aataATGAaaaaatt
	P$NCS1	Nodulin consensus sequence 1	Nodulin consensus sequence 1	0.85	614	624	619	+	gAAAAaattaa
	P$GTBX	GT-box elements	SBF-1	0.87	634	650	642	+	attaattTTAAaatatt
	P$L1BX	L1 box, motif for L1 layer-specific expression	Homeodomain glabrous 9	0.77	644	660	652	+	aaatatTAAAtatttat
	P$CCAF	Circadian control factors	Evening element	0.84	646	660	653	+	atattaAATAtttat
	P$CCAF	Circadian control factors	Evening element	0.84	679	693	686	+	tttcaaAATAtttga
	P$ASRC	AS1/AS2 repressor complex	AS1/AS2 repressor complex binding motif II	0.86	687	695	691	+	tatTTGAat
	P$KAN1	Transcription repressor KANADI1	KANADI box	0.92	691	699	695	+	tGAATaaat
	P$NACF	Plant specific NAC [NAM (no apical meristem), ATAF172, CUC2 (cup-shaped cotyledons 2)] transcription factors	Arabidopsis NAC domain containing protein 92 (ATNAC2/ATNAC6)	0.92	694	720	707	+	ataaatttcaaccaaaaAACGcaagaa
	P$MADS	MADS box proteins	Flowering locus C	0.82	700	720	710	+	ttcaaccaaaaaacGCAAgaa
	P$NACF	Plant specific NAC [NAM (no apical meristem), ATAF172, CUC2 (cup-shaped cotyledons 2)] transcription factors	Transcription factor NAC2	0.84	700	726	713	+	ttcaaccaaaaaacgCAAGaaacaaaa
	P$CCAF	Circadian control factors	Circadian clock associated 1	0.85	717	731	724	+	agaaacaaAATCaat
	P$CCAF	Circadian control factors	Circadian clock associated 1	0.85	744	758	751	+	tataacacAATCttg
	P$WBXF	W Box family	Elicitor response element	0.89	751	767	759	+	caatctTGACcctttat
	P$NCS2	Nodulin consensus sequence 2	Nodulin consensus sequence 2	0.79	754	768	761	+	tcttgaCCCTttatt
	P$PNRE	Plant nitrate-responsive cis-elements	Motif similar to the conserved 8 bp distal element of the 43 bp pseudo-palindromic nitrogen response element (NRE)	0.84	752	784	768	+	aatcttgacCCTTtatttgagcaagagacaaca
	P$IBOX	Plant I-Box sites	I-Box in rbcS genes and other light regulated genes	0.81	785	801	793	+	caaaaGAAAaggctcaa
	P$MADS	MADS box proteins	Tomato MADS-box transcription factor MADS-RIN	0.77	794	814	804	+	aggctcaaataATAGaaagga
	P$TEFB	TEF-box	TEF cis acting elements in both RNA polymerase II-dependent promoters and rDNA spacer sequences	0.76	812	832	822	+	ggAGGGgcaaaatagagtttg
	P$MADS	MADS box proteins	Tomato MADS-box transcription factor MADS-RIN	0.77	827	847	837	+	agtttgcaaaaAAAGgagtaa
	P$WBXF	W Box family	Calmodulin binding WRKY transcription factor 11	0.94	869	885	877	+	taaaaTTGActgtgtga
	P$PCDR	Factors involved in programmed cell death response	Heterodimer of NAC-domain transcription factors GmNAC30 and GmNAC81	1	893	899	896	+	TGTGttt
	P$PCDR	Factors involved in programmed cell death response	Heterodimer of NAC-domain transcription factors GmNAC30 and GmNAC81	1	899	905	902	+	TGTGttg
	P$NACF	Plant specific NAC [NAM (no apical meristem), ATAF172, CUC2 (cup-shaped cotyledons 2)] transcription factors	NAC domain containing protein 3 (ORE1 SISTER1)	0.65	910	936	923	+	ctgtgtgtattgtgcCTCGcaattcac
	P$NACF	Plant specific NAC [NAM (no apical meristem), ATAF172, CUC2 (cup-shaped cotyledons 2)] transcription factors	Arabidopsis NAC domain containing protein 92 (ATNAC2/ATNAC6)	0.92	919	945	932	+	ttgtgcctcgcaattcaCACGcaaaaa
	P$NACF	Plant specific NAC [NAM (no apical meristem), ATAF172, CUC2 (cup-shaped cotyledons 2)] transcription factors	Arabidopsis NAC domain containing protein 19	0.94	921	947	934	+	gtgcctcgcaattcaCACGcaaaaaag
	P$TDTF	Transposase-derived transcription factors	FAR-RED ELONGATED HYPOCOTYLS 3 and FAR-RED IMPAIRED RESPONSE 1	0.79	930	946	938	+	aattCACAcgcaaaaaa
	P$URNA	Upstream sequence element of U-snRNA genes	Upstream sequence elements in the promoters of U-snRNA genes of higher plants	0.75	949	965	957	+	tggatcCCACactgact
	P$CAAT	CCAAT binding factors	CCAAT-box in plant promoters	0.97	964	972	968	+	ctCCAAtct
	P$WBXF	W Box family	Elicitor response element	0.89	966	982	974	+	ccaatcTGACctagaac
Glyma.13G046200	P$MYBL	MYB-like proteins	AS1/AS2 repressor complex binding motif I	0.99	6	22	14	+	tacaaaCTGTtatacca
	P$MADS	MADS box proteins	SEPALLATA3, transcription factor AGL9	0.86	15	35	25	+	ttataCCAAactgagaatttt
	P$GTBX	GT-box elements	Trihelix DNA-binding factor GT-3a	0.83	27	43	35	+	gagaatTTTAcaatttc
	P$PNRE	Plant nitrate-responsive cis-elements	Nitrate-responsive element	0.68	23	55	39	+	aactgagaattttacaatttccaAAGAtgcaat
	P$MADS	MADS box proteins	Agamous, required for normal flower development, similarity to SRF (human) and MCM (yeast) proteins	0.8	38	58	48	+	aatTTCCaaagatgcaattct
	P$CAAT	CCAAT binding factors	CCAAT-box in plant promoters	0.97	67	75	71	+	aaCCAAttt
	P$OPAQ	Opaque-2 like transcriptional activators	Opaque-2 regulatory protein	0.87	66	82	74	+	taaccaattTCATctta
	P$TELO	Telo box (plant interstitial telomere motifs)	Arabidopsis Telo-box interacting protein related to the conserved animal protein Pur-alpha	0.85	80	94	87	+	ttaaACACtaacagt
	P$FLO2	Floral homeotic protein APETALA 2	APETALA2	0.87	115	133	124	+	atgctgaaaatTTGTtgcc
	P$MADS	MADS box proteins	AGL15, Arabidopsis MADS-domain protein AGAMOUS-like 15	0.79	134	154	144	+	tatTTCTtttataggcagtgg
	P$NACF	Plant specific NAC [NAM (no apical meristem), ATAF172, CUC2 (cup-shaped cotyledons 2)] transcription factors	Arabidopsis NAC domain containing protein 19	0.94	172	198	185	+	actctctgaacttctTACGtaatactt
	P$GBOX	Plant G-box/C-box bZIP proteins	Wheat bZIP transcription factor HBP1B (histone gene binding protein 1b)	0.83	180	200	190	+	aacttcttACGTaatacttga
	P$WBXF	W Box family	Calmodulin binding WRKY transcription factor 11	0.94	192	208	200	+	aatacTTGActtttcat
	P$WTBX	WT-Box	WRKY DNA-binding protein 70	0.79	194	210	202	+	tacttGACTtttcattt
	P$LEGB	Legumin Box family	B3 domain-containing transcription factor FUS3	0.95	224	250	237	+	tgttatctCATGcattgcacttttaag
	P$WTBX	WT-Box	WRKY DNA-binding protein 70	0.79	236	252	244	+	cattgCACTtttaagat
	P$IBOX	Plant I-Box sites	Class I GATA factors	0.93	245	261	253	+	tttaaGATAaggttgtt
	P$MYBL	MYB-like proteins	Myb-like protein of Petunia hybrida	0.76	251	267	259	+	ataaggTTGTtgtgcat
	P$MIIG	MYB IIG-type binding sites	Secondary wall MYB-responsive element, MYB46 and MYB83 binding sites	0.93	265	279	272	+	cattgtTTGGttgag
	P$ASRC	AS1/AS2 repressor complex	AS1/AS2 repressor complex binding motif II	0.86	272	280	276	+	tggTTGAgt
	P$DOFF	DNA binding with one finger (DOF)	PBF (MPBF)	0.97	321	337	329	+	tattttcaAAAGtgtat
	P$MYBS	MYB proteins with single DNA binding repeat	P1BS, PHR1 binding sequences	0.82	330	346	338	+	aagtGTATgcttggtca
	P$CNAC	Calcium regulated NAC-factors	Calmodulin-binding NAC protein	0.85	334	354	344	+	gtatGCTTggtcattaatcaa
	P$GTBX	GT-box elements	SBF-1	0.87	340	356	348	+	ttggtcaTTAAtcaacc
	P$IBOX	Plant I-Box sites	Class I GATA factors	0.93	358	374	366	+	agcatGATAagccccat
	P$LREM	Light responsive element motif, not modulated by different light qualities	RAP2.2, involved in carotenoid and tocopherol biosynthesis and in the expression of photosynthesis-related genes	0.85	374	384	379	+	tcATCTaccac
	P$CNAC	Calcium regulated NAC-factors	Calmodulin-binding NAC protein	0.85	406	426	416	+	ttttGCTTatctacattgcta
	P$LREM	Light responsive element motif, not modulated by different light qualities	RAP2.2, involved in carotenoid and tocopherol biosynthesis and in the expression of photosynthesis-related genes	0.85	412	422	417	+	ttATCTacatt
	P$MYBL	MYB-like proteins	AS1/AS2 repressor complex binding motif I	0.99	421	437	429	+	ttgctaCTGTtacactc
	P$GTBX	GT-box elements	Trihelix DNA-binding factor GT-3a	0.83	423	439	431	+	gctactGTTAcactcaa
	P$NACF	Plant specific NAC [NAM (no apical meristem), ATAF172, CUC2 (cup-shaped cotyledons 2)] transcription factors	NAC domain containing protein 3 (ORE1 SISTER1)	0.65	418	444	431	+	acattgctactgttaCACTcaaacaag
	P$CARM	CA-rich motif	CA-rich element	0.78	441	459	450	+	caagtctAACAgataatac
	P$MSAE	M-phase-specific activator elements	M-phase-specific activators (NtmybA1, NtmybA2, NtmybB)	0.8	443	457	450	+	agtctAACAgataat
	P$IBOX	Plant I-Box sites	Class I GATA factors	0.93	447	463	455	+	taacaGATAatacgtta
	P$GTBX	GT-box elements	GT1-Box binding factors with a trihelix DNA-binding domain	0.85	459	475	467	+	cgttaaGTTAatgaaca
	P$EINL	Ethylen insensitive 3 like factors	TEIL (tobacco EIN3-like)	0.92	469	477	473	+	aTGAAcatt
	P$GAGA	GAGA elements	Basic pentacysteine proteins	1	515	539	527	+	gtgaagAGAGaagcatgctttaagc
	P$LEGB	Legumin Box family	Iron-deficiency-responsive element 1 (IDEF1)	0.77	520	546	533	+	gagagaaGCATgctttaagctacccaa
	P$IBOX	Plant I-Box sites	Class I GATA factors	0.93	549	565	557	+	aaatgGATAagagtttc
	P$NCS2	Nodulin consensus sequence 2	Nodulin consensus sequence 2	0.79	580	594	587	+	tcttgtTTCTtttcc
	P$LEGB	Legumin Box family	RY and Sph motifs conserved in seed-specific promoters	0.87	653	679	666	+	acttaatcCATGaatgagaaaggatgg
	P$NCS1	Nodulin consensus sequence 1	Nodulin consensus sequence 1	0.85	670	680	675	+	gAAAGgatggt
	P$CCAF	Circadian control factors	Evening element	0.84	680	694	687	+	tcacaaAATAtgtta
	P$GTBX	GT-box elements	GT1-Box binding factors with a trihelix DNA-binding domain	0.85	690	706	698	+	tgttagGTTAatatgga
	P$IBOX	Plant I-Box sites	Class I GATA factors	0.93	777	793	785	+	gaagaGATAagataatg
	P$IBOX	Plant I-Box sites	Class I GATA factors	0.93	782	798	790	+	gataaGATAatggagcc
	P$ABRE	ABA response elements	ABA response elements	0.82	795	811	803	+	agcctccACGTgtcacc
	P$CE3S	Coupling element 3 sequence	Coupling element 3 (CE3), non-ACGT ABRE	0.77	795	813	804	+	agcctcCACGtgtcacctc
	P$GBOX	Plant G-box/C-box bZIP proteins	Common plant regulatory factor (CPRF) from parsley	0.95	794	814	804	+	gagcctccACGTgtcacctcc
	P$MYCL	Myc-like basic helix-loop-helix binding factors	Phytochrome interacting factor3-like 5	0.89	795	813	804	+	agcctcCACGtgtcacctc
	P$AREF	Auxin response element	Auxin Response Element	0.93	802	814	808	+	acgTGTCacctcc
	P$CE1F	Coupling element 1 binding factors	Sugar and ABA responsive element conserved in several rbcS promoters	0.87	804	816	810	+	gtgtCACCtccac
	P$NCS3	Nodulin consensus sequence 3	Nodulin consensus sequence 3	0.89	806	816	811	+	gtCACCtccac
	P$MYCL	Myc-like basic helix-loop-helix binding factors	Hormone up-regulated at dawn element	1	808	826	817	+	cacctccACATggtaccta
	P$IBOX	Plant I-Box sites	I-Box in rbcS genes and other light regulated genes	0.81	824	840	832	+	ctaacAATAaggctacc
	P$BRRE	Brassinosteroid (BR) response element	Brassinazole-resistant 1	0.95	855	871	863	+	tcactCGTGtggcctat
	P$OPAQ	Opaque-2 like transcriptional activators	Opaque-2 regulatory protein	0.87	874	890	882	+	gctgtaatgTCATcact
	P$MSAE	M-phase-specific activator elements	M-phase-specific activators (NtmybA1, NtmybA2, NtmybB)	0.8	896	910	903	+	aatccAACGgttgta
	P$CAAT	CCAAT binding factors	CCAAT-box in plant promoters	0.97	921	929	925	+	aaCCAAtcc
	P$HOCT	Octamer motif of Histone H3, H4 promoters	Octamer motif found in plant histone H3 and H4 genes	0.76	919	935	927	+	gcaaccaATCCtctcca
	P$SUCB	Sucrose box	Sequence motif from the promoters of different sugar-responsive genes	0.81	961	979	970	+	acAAATcacactattatat
	O$PTBP	Plant TATA binding protein factor	Plant TATA box	0.9	971	985	978	+	ctatTATAtatagca
Glyma.16G165800	P$TERE	Tracheary-element-regulating cis-elements, conferring TE-specific expression	Tracheary-element-regulating cis-element	0.79	68	78	73	+	caagAAAGcaa
	P$MYBL	MYB-like proteins	Myb domain protein 96 (MYBCOV1)	0.9	97	113	105	+	cacttatAGTTcagcca
	P$MYBL	MYB-like proteins	Myb domain protein 96 (MYBCOV1)	0.9	162	178	170	+	catccctAGTTacttac
	P$SEF4	Soybean embryo factor 4	Soybean embryo factor 4	0.98	205	215	210	+	aaTTTTtatta
	P$HMGF	High mobility group factors	High mobility group I/Y-like proteins	0.89	210	224	217	+	ttatTATTttttata
	P$GTBX	GT-box elements	SBF-1	0.87	239	255	247	+	gagataaTTAAaatcag
	P$SUCB	Sucrose box	Sequence motif from the promoters of different sugar-responsive genes	0.81	247	265	256	+	taAAATcagtgttttttat
	P$IDDF	ID domain factors	Maize INDETERMINATE1 zinc finger protein	0.92	262	274	268	+	ttatTTGTcattt
	P$MYBS	MYB proteins with single DNA binding repeat	Zea mays MYB-related protein 1 (transfer cell specific)	0.79	272	288	280	+	tttttttTATCttgata
	P$MYBL	MYB-like proteins	Myb-domain transcription factor werewolf	0.87	283	299	291	+	ttgatactGTTGgtttt
	P$SEF4	Soybean embryo factor 4	Soybean embryo factor 4	0.98	317	327	322	+	tgTTTTtattt
	P$HMGF	High mobility group factors	High mobility group I/Y-like protein isolated from pea	1	319	333	326	+	ttttTATTtttattt
	P$SEF4	Soybean embryo factor 4	Soybean embryo factor 4	0.98	323	333	328	+	taTTTTtattt
	P$HMGF	High mobility group factors	High mobility group I/Y-like protein isolated from pea	1	325	339	332	+	ttttTATTtttataa
	P$L1BX	L1 box, motif for L1 layer-specific expression	Protodermal factor 2	0.85	353	369	361	+	ccaattTAAAtgtcatt
	P$ABRE	ABA response elements	ABA response elements	0.82	367	383	375	+	attttttACGTgataat
	P$MYCL	Myc-like basic helix-loop-helix binding factors	Transcription factor DYSFUNCTIONAL TAPETUM 1	0.84	367	385	376	+	attttTTACgtgataatta
	P$GTBX	GT-box elements	SBF-1	0.87	376	392	384	+	gtgataaTTAAaaaaaa
	P$LREM	Light responsive element motif, not modulated by different light qualities	RAP2.2, involved in carotenoid and tocopherol biosynthesis and in the expression of photosynthesis-related genes	0.85	454	464	459	+	ttATCTatagt
	P$MYBL	MYB-like proteins	Myb domain protein 96 (MYBCOV1)	0.9	455	471	463	+	tatctatAGTTaaatat
	P$GTBX	GT-box elements	SBF-1	0.87	457	473	465	+	tctatagTTAAatatga
	P$DOFF	DNA binding with one finger (DOF)	Dof1 / MNB1a - single zinc finger transcription factor	0.98	478	494	486	+	tacaaattAAAGatttt
	P$NACF	Plant specific NAC [NAM (no apical meristem), ATAF172, CUC2 (cup-shaped cotyledons 2)] transcription factors	Arabidopsis NAC domain containing protein 92 (ATNAC2/ATNAC6)	0.92	538	564	551	+	ctacacatcataaataaTACGtaaaat
	P$NACF	Plant specific NAC [NAM (no apical meristem), ATAF172, CUC2 (cup-shaped cotyledons 2)] transcription factors	Arabidopsis NAC domain containing protein 19	0.94	540	566	553	+	acacatcataaataaTACGtaaaatct
	P$GBOX	Plant G-box/C-box bZIP proteins	Wheat bZIP transcription factor HBP1B (histone gene binding protein 1b)	0.83	548	568	558	+	taaataatACGTaaaatctat
	P$CCAF	Circadian control factors	Circadian clock associated 1	0.85	554	568	561	+	atacgtaaAATCtat
	P$LREM	Light responsive element motif, not modulated by different light qualities	RAP2.2, involved in carotenoid and tocopherol biosynthesis and in the expression of photosynthesis-related genes	0.85	561	571	566	+	aaATCTatagt
	P$SUCB	Sucrose box	Sequence motif from the promoters of different sugar-responsive genes	0.81	559	577	568	+	taAAATctatagtaataaa
	P$STKM	Storekeeper motif	Storekeeper (STK), plant specific DNA binding protein important for tuber-specific and sucrose-inducible gene expression	0.85	571	585	578	+	taaTAAAcaattagc
	P$MYBL	MYB-like proteins	Myb-like protein of Petunia hybrida	0.8	572	588	580	+	aataaacaATTAgctgt
	P$NACF	Plant specific NAC [NAM (no apical meristem), ATAF172, CUC2 (cup-shaped cotyledons 2)] transcription factors	Wheat NAC-domain DNA binding factor (DNA binding site II)	0.75	579	605	592	+	aattagctgtcattaTACGttcctaaa
	P$MYBL	MYB-like proteins	Myb-like protein of Petunia hybrida	0.8	605	621	613	+	aaaaaactTTTAtagga
	P$SEF4	Soybean embryo factor 4	Soybean embryo factor 4	0.98	649	659	654	+	aaTTTTtattt
	P$MYBS	MYB proteins with single DNA binding repeat	MybSt1 (Myb Solanum tuberosum 1) with a single myb repeat	0.9	669	685	677	+	aaatttATCCctaagta
	P$CCAF	Circadian control factors	Evening element	0.84	706	720	713	+	gtagagAATAtataa
	P$KAN1	Transcription repressor KANADI1	KANADI box	0.92	710	718	714	+	aGAATatat
	P$NCS1	Nodulin consensus sequence 1	Nodulin consensus sequence 1	0.85	728	738	733	+	tAAAAgattat
	P$LREM	Light responsive element motif, not modulated by different light qualities	RAP2.2, involved in carotenoid and tocopherol biosynthesis and in the expression of photosynthesis-related genes	0.85	739	749	744	+	caATCTaatag
	P$LREM	Light responsive element motif, not modulated by different light qualities	RAP2.2, involved in carotenoid and tocopherol biosynthesis and in the expression of photosynthesis-related genes	0.85	756	766	761	+	caATCTaatat
	P$CCAF	Circadian control factors	Evening element	0.84	756	770	763	+	caatctAATAtctta
	P$GTBX	GT-box elements	S1F, site 1 binding factor of spinach rps1 promoter	0.79	781	797	789	+	attaATGGataaaagtg
	P$IBOX	Plant I-Box sites	Class I GATA factors	0.93	783	799	791	+	taatgGATAaaagtgtt
	P$DOFF	DNA binding with one finger (DOF)	PBF (MPBF)	0.97	784	800	792	+	aatggataAAAGtgttt
	P$JARE	Jasmonate response element	Jasmonate response element	0.75	780	804	792	+	tattaatggataaaaGTGTttaaag
	P$TEFB	TEF-box	TEF cis acting elements in both RNA polymerase II-dependent promoters and rDNA spacer sequences	0.76	783	803	793	+	taATGGataaaagtgtttaaa
	P$GTBX	GT-box elements	SBF-1	0.87	792	808	800	+	aaagtgtTTAAagtggg
	P$SALT	Salt/drought responsive elements	Zinc-finger protein in alfalfa roots, regulates salt tolerance	0.93	799	813	806	+	ttaaaGTGGgggcct
	P$OPAQ	Opaque-2 like transcriptional activators	GCN4, conserved in cereal seed storage protein gene promoters, similar to yeast GCN4 and vertebrate AP-1	0.81	808	824	816	+	gggccTGAGtcacttaa
	P$SPF1	Sweet potato DNA-binding factor with two WRKY-domains	DNA-binding protein of sweet potato that binds to the SP8a (ACTGTGTA) and SP8b (TACTATT) sequences of sporamin and beta-amylase genes	0.87	872	884	878	+	ttTACTattggct
	P$CAAT	CCAAT binding factors	CCAAT-box in plant promoters	0.97	883	891	887	+	ctCCAAtct
	P$NCS1	Nodulin consensus sequence 1	Nodulin consensus sequence 1	0.85	899	909	904	+	aAAAAgttcat
	P$URNA	Upstream sequence element of U-snRNA genes	Upstream sequence elements in the promoters of U-snRNA genes of higher plants	0.75	918	934	926	+	ttcctcCCACatcatct
	P$GBOX	Plant G-box/C-box bZIP proteins	Regulator of MAT (ROM1, ROM2)	0.85	918	938	928	+	ttcctcCCACatcatctcatc
	P$OPAQ	Opaque-2 like transcriptional activators	Opaque-2 regulatory protein	0.87	920	936	928	+	cctcccacaTCATctca
	P$OPAQ	Opaque-2 like transcriptional activators	Opaque-2 regulatory protein	0.87	925	941	933	+	cacatcatcTCATccac
	P$MYBS	MYB proteins with single DNA binding repeat	Hordeum vulgare Myb-related CAB-promoter-binding protein 1	0.93	930	946	938	+	catctcATCCactccag
	P$ERSE	ER stress-response elements	ERSE I (ER stress-response element I)-like motif	0.79	938	956	947	+	ccactccagtattccCAGG
	P$AREF	Auxin response element	Auxin Response Element	0.93	965	977	971	+	cctTGTCacaatt
Glyma.01G026700	P$IBOX	Plant I-Box sites	I-Box in rbcS genes and other light regulated genes	0.81	19	35	27	+	atataGAAAaggttggg
	P$PSRE	Pollen-specific regulatory elements	GAAA motif involved in pollen specific transcriptional activation	0.83	19	35	27	+	atataGAAAaggttggg
	P$NCS1	Nodulin consensus sequence 1	Nodulin consensus sequence 1	0.85	24	34	29	+	gAAAAggttgg
	P$OPAQ	Opaque-2 like transcriptional activators	Recognition site for BZIP transcription factors that belong to the group of Opaque-2 like proteins	0.81	46	62	54	+	ctattcACATaaatgag
	P$L1BX	L1 box, motif for L1 layer-specific expression	Protodermal factor 2	0.85	49	65	57	+	ttcacaTAAAtgagaga
	P$IBOX	Plant I-Box sites	I-Box in rbcS genes and other light regulated genes	0.81	57	73	65	+	aatgaGAGAaggaaatc
	P$TEFB	TEF-box	TEF cis acting elements in both RNA polymerase II-dependent promoters and rDNA spacer sequences	0.76	63	83	73	+	agAAGGaaatcaatgtccttc
	P$CARM	CA-rich motif	CA-rich element	0.78	79	97	88	+	ccttcccAATAcctaacat
	P$FLO2	Floral homeotic protein APETALA 2	APETALA2	0.87	104	122	113	+	aagaatcaagtTTGTtgta
	P$MYBL	MYB-like proteins	Myb-like protein of Petunia hybrida	0.76	109	125	117	+	tcaagtTTGTtgtatta
	O$PTBP	Plant TATA binding protein factor	Plant TATA box	0.9	127	141	134	+	aattTATAaatgata
	P$L1BX	L1 box, motif for L1 layer-specific expression	Protodermal factor 2	0.85	127	143	135	+	aatttaTAAAtgataga
	P$NCS1	Nodulin consensus sequence 1	Nodulin consensus sequence 1	0.85	133	143	138	+	tAAATgataga
	P$SWNS	Secondary wall NACS	Secondary wall NAC binding elements	0.92	153	171	162	+	ttcttcccaacCAAGtaat
	P$MADS	MADS box proteins	AGL15, Arabidopsis MADS-domain protein AGAMOUS-like 15	0.8	153	173	163	+	ttcttcccaaccaaGTAAtgc
	P$NACF	Plant specific NAC [NAM (no apical meristem), ATAF172, CUC2 (cup-shaped cotyledons 2)] transcription factors	Transcription factor NAC2	0.84	208	234	221	+	cacttcaaattgcccCAAGtaactgaa
	P$HEAT	Heat shock factors	Arabidopsis thaliana class A heat shock factor 1a	0.75	260	276	268	+	ctaaagTTTCcataatc
	P$MADS	MADS box proteins	MADS-box protein SQUAMOSA	0.9	301	321	311	+	taagaaaatAAATagtaaaca
	P$IBOX	Plant I-Box sites	Class I GATA factors	0.93	333	349	341	+	tgaaaGATAaaggataa
	P$NCS1	Nodulin consensus sequence 1	Nodulin consensus sequence 1	0.85	340	350	345	+	tAAAGgataac
	P$IBOX	Plant I-Box sites	Class I GATA factors	0.93	340	356	348	+	taaagGATAacatgcta
	P$TEFB	TEF-box	TEF cis acting elements in both RNA polymerase II-dependent promoters and rDNA spacer sequences	0.76	340	360	350	+	taAAGGataacatgctaatgt
	P$MADS	MADS box proteins	Tomato MADS-box transcription factor MADS-RIN	0.77	355	375	365	+	taatgtgacaaATAGtaaaca
	P$DOFF	DNA binding with one finger (DOF)	Prolamin box, conserved in cereal seed storage protein gene promoters	0.75	387	403	395	+	tgaaagatAAAGgtaat
	P$IBOX	Plant I-Box sites	Class I GATA factors	0.93	387	403	395	+	tgaaaGATAaaggtaat
	P$GTBX	GT-box elements	GT2-box and GT3-box motifs	0.92	393	409	401	+	ataaagGTAAttaccaa
	P$PNRE	Plant nitrate-responsive cis-elements	Nitrate-responsive element	0.68	392	424	408	+	gataaaggtaattaccaaagacaAAGAgctaat
	P$SPF1	Sweet potato DNA-binding factor with two WRKY-domains	DNA-binding protein of sweet potato that binds to the SP8a (ACTGTGTA) and SP8b (TACTATT) sequences of sporamin and beta-amylase genes	0.87	445	457	451	+	atTACTattttta
	P$NCS1	Nodulin consensus sequence 1	Nodulin consensus sequence 1	0.85	475	485	480	+	gAAAGgataaa
	P$IBOX	Plant I-Box sites	Class I GATA factors	0.93	475	491	483	+	gaaagGATAaaactttg
	P$GTBX	GT-box elements	SBF-1	0.87	578	594	586	+	cttgtcaTTAAttcgag
	P$NCS1	Nodulin consensus sequence 1	Nodulin consensus sequence 1	0.85	626	636	631	+	aAAAGgatcat
	P$HMGF	High mobility group factors	High mobility group I/Y-like proteins	0.89	639	653	646	+	aaatTATTatataaa
	O$PTBP	Plant TATA binding protein factor	Plant TATA box	0.9	642	656	649	+	ttatTATAtaaattg
	O$PTBP	Plant TATA binding protein factor	Plant TATA box	0.88	644	658	651	+	attaTATAaattgtt
	P$JARE	Jasmonate response element	Jasmonate response element	0.75	646	670	658	+	tatataaattgttatGTGTgtataa
	O$PTBP	Plant TATA binding protein factor	Plant TATA box	0.9	662	676	669	+	tgtgTATAaatttct
	P$MYBL	MYB-like proteins	GA-regulated myb gene from barley	0.91	683	699	691	+	attttttgGTTAttgtg
	P$GTBX	GT-box elements	GT1-Box binding factors with a trihelix DNA-binding domain	0.85	685	701	693	+	tttttgGTTAttgtgac
	P$GTBX	GT-box elements	SBF-1	0.87	702	718	710	+	attgataTTAAtaattt
	P$MYBL	MYB-like proteins	Myb-like protein of Petunia hybrida	0.8	748	764	756	+	aaaaaacaTTTAcattg
	P$PCDR	Factors involved in programmed cell death response	Heterodimer of NAC-domain transcription factors GmNAC30 and GmNAC81	1	763	769	766	+	TGTGttt
	P$PCDR	Factors involved in programmed cell death response	Heterodimer of NAC-domain transcription factors GmNAC30 and GmNAC81	1	769	775	772	+	TGTGttt
	P$ASRC	AS1/AS2 repressor complex	AS1/AS2 repressor complex binding motif II	0.86	771	779	775	+	tgtTTGAat
	P$GBOX	Plant G-box/C-box bZIP proteins	Arabidopsis leucine zipper protein TGA1	0.9	773	793	783	+	tttgaaTGACgttggaaacat
	P$CCAF	Circadian control factors	LATE ELONGATED HYPOCOTYL	0.85	783	797	790	+	gttggaaACATccaa
	P$CAAT	CCAAT binding factors	CCAAT-box in plant promoters	0.97	792	800	796	+	atCCAAtgc
	P$L1BX	L1 box, motif for L1 layer-specific expression	Arabidopsis thaliana meristem layer 1	0.76	797	813	805	+	atgCACTcaatttcaac
	P$CARM	CA-rich motif	CA-rich element	0.78	804	822	813	+	caatttcAACAcataaata
	P$STKM	Storekeeper motif	Storekeeper (STK), plant specific DNA binding protein important for tuber-specific and sucrose-inducible gene expression	0.85	814	828	821	+	acaTAAAtaattgct
	P$CARM	CA-rich motif	CA-rich element	0.78	833	851	842	+	caatttcAACAcataaata
	P$STKM	Storekeeper motif	Storekeeper (STK), plant specific DNA binding protein important for tuber-specific and sucrose-inducible gene expression	0.85	843	857	850	+	acaTAAAtaattgct
	P$CNAC	Calcium regulated NAC-factors	Calmodulin-binding NAC protein	0.85	851	871	861	+	aattGCTTctatgttattgac
	P$MYBL	MYB-like proteins	Myb-domain transcription factor werewolf	0.87	867	883	875	+	ttgacacaGTTTgaatg
	P$DOFF	DNA binding with one finger (DOF)	Prolamin box, conserved in cereal seed storage protein gene promoters	0.75	877	893	885	+	ttgaatgtAAATttact
	P$NCS1	Nodulin consensus sequence 1	Nodulin consensus sequence 1	0.85	920	930	925	+	tAAAAgattag
	P$HEAT	Heat shock factors	Heat shock element	0.81	920	936	928	+	taaaagattagAGAAtt
	P$IBOX	Plant I-Box sites	I-Box in rbcS genes and other light regulated genes	0.81	920	936	928	+	taaaaGATTagagaatt
	P$MIIG	MYB IIG-type binding sites	Secondary wall MYB-responsive element, MYB46 and MYB83 binding sites	0.93	930	944	937	+	gagaatTTGGtaaaa
	P$GTBX	GT-box elements	GT2-box and GT3-box motifs	0.92	933	949	941	+	aatttgGTAAaaacaaa
	P$KAN1	Transcription repressor KANADI1	KANADI box	0.92	973	981	977	+	aGAATatgc
	P$MYBS	MYB proteins with single DNA binding repeat	Phosphate starvation response 1	0.84	972	988	980	+	gagaATATgccacggat
	P$LREM	Light responsive element motif, not modulated by different light qualities	RAP2.2, involved in carotenoid and tocopherol biosynthesis and in the expression of photosynthesis-related genes	0.85	985	995	990	+	ggATCTaaaca
Glyma.07G045900	P$MYCL	Myc-like basic helix-loop-helix binding factors	ICE (inducer of CBF expression 1), AtMYC2 (rd22BP1)	0.95	25	43	34	+	aaaacttACATttgtgatt
	P$GTBX	GT-box elements	SBF-1	0.87	35	51	43	+	tttgtgaTTAAttcaat
	P$GTBX	GT-box elements	SBF-1	0.87	50	66	58	+	attttaaTTAAaaatat
	P$GTBX	GT-box elements	SBF-1	0.87	83	99	91	+	attagtaTTAAaaaggt
	P$NCS1	Nodulin consensus sequence 1	Nodulin consensus sequence 1	0.85	92	102	97	+	aAAAAggttaa
	P$MYBL	MYB-like proteins	Myb-like protein of Petunia hybrida	0.8	90	106	98	+	ttaaaaagGTTAaattg
	P$MYBL	MYB-like proteins	Myb domain protein 96 (MYBCOV1)	0.9	115	131	123	+	ttaatttAGTTtatttt
	P$HMGF	High mobility group factors	High mobility group I/Y-like protein isolated from pea	1	122	136	129	+	agttTATTtttaaaa
	P$GTBX	GT-box elements	SBF-1	0.87	124	140	132	+	tttatttTTAAaaagaa
	P$KAN1	Transcription repressor KANADI1	KANADI box	0.92	137	145	141	+	aGAATaatt
	P$OPAQ	Opaque-2 like transcriptional activators	Opaque-2 regulatory protein	0.87	141	157	149	+	taatttataTCATcact
	P$MADS	MADS box proteins	Flowering locus C	0.82	165	185	175	+	ttagtctgaaaaagGTAActt
	P$LREM	Light responsive element motif, not modulated by different light qualities	RAP2.2, involved in carotenoid and tocopherol biosynthesis and in the expression of photosynthesis-related genes	0.85	186	196	191	+	atATCTacatt
	P$GTBX	GT-box elements	GT1-Box binding factors with a trihelix DNA-binding domain	0.85	210	226	218	+	tttttaGTAAatcttta
	O$PTBP	Plant TATA binding protein factor	Plant TATA box	0.9	230	244	237	+	aaacTATAaagaaaa
	P$TERE	Tracheary-element-regulating cis-elements, conferring TE-specific expression	Tracheary-element-regulating cis-element	0.79	233	243	238	+	ctatAAAGaaa
	P$PSRE	Pollen-specific regulatory elements	GAAA motif involved in pollen specific transcriptional activation	0.83	235	251	243	+	ataaaGAAAacatgacg
	P$GBOX	Plant G-box/C-box bZIP proteins	Arabidopsis leucine zipper protein TGA1	0.9	241	261	251	+	aaaacaTGACgaatacttcta
	P$NACF	Plant specific NAC [NAM (no apical meristem), ATAF172, CUC2 (cup-shaped cotyledons 2)] transcription factors	Arabidopsis NAC domain containing protein 19	0.94	266	292	279	+	aaattataggtattcTACGaaagttaa
	P$GTBX	GT-box elements	Arabidopsis 6b-interacting protein 1-like 1	0.93	282	298	290	+	acgaaaGTTAatttggt
	P$MIIG	MYB IIG-type binding sites	Secondary wall MYB-responsive element, MYB46 and MYB83 binding sites	0.93	288	302	295	+	gttaatTTGGttaaa
	P$MYBL	MYB-like proteins	Myb domain protein 96 (MYBCOV1)	0.9	289	305	297	+	ttaatttGGTTaaagtt
	P$GTBX	GT-box elements	GT1-Box binding factors with a trihelix DNA-binding domain	0.85	291	307	299	+	aatttgGTTAaagttga
	P$ASRC	AS1/AS2 repressor complex	AS1/AS2 repressor complex binding motif II	0.86	301	309	305	+	aagTTGAat
	P$KAN1	Transcription repressor KANADI1	KANADI box	0.92	305	313	309	+	tGAATaaaa
	P$SUCB	Sucrose box	Sequence motif from the promoters of different sugar-responsive genes	0.81	329	347	338	+	aaAAATtattatgaataat
	P$GAPB	GAP-Box (light response elements)	Cis-element in the GAPDH promoters conferring light inducibility	0.88	335	349	342	+	tattATGAataataa
	P$KAN1	Transcription repressor KANADI1	KANADI box	0.92	340	348	344	+	tGAATaata
	P$ASRC	AS1/AS2 repressor complex	AS1/AS2 repressor complex binding motif II	0.86	361	369	365	+	gagTTGAat
	P$GTBX	GT-box elements	SBF-1	0.87	363	379	371	+	gttgaatTTAAaatcat
	P$MYBL	MYB-like proteins	Myb domain protein 96 (MYBCOV1)	0.9	374	390	382	+	aatcattAGTTaactta
	P$KAN1	Transcription repressor KANADI1	KANADI box	0.92	390	398	394	+	aGAATaata
	P$GTBX	GT-box elements	S1F, site 1 binding factor of spinach rps1 promoter	0.79	402	418	410	+	tattATGGactaaataa
	P$STKM	Storekeeper motif	Storekeeper (STK), plant specific DNA binding protein important for tuber-specific and sucrose-inducible gene expression	0.85	409	423	416	+	gacTAAAtaataaac
	P$EPFF	EPF-type zinc finger factors, two canonical Cys2/His2 zinc finger motifs separated by spacers of various length	Member of the EPF family of zinc finger transcription factors	0.75	421	443	432	+	aacatattaatAAGTatactaat
	P$JARE	Jasmonate response element	Jasmonate response element	0.75	434	458	446	+	gtatactaatgacatGTGTtaacaa
	P$MYCL	Myc-like basic helix-loop-helix binding factors	ICE (inducer of CBF expression 1), AtMYC2 (rd22BP1)	0.95	438	456	447	+	actaatgACATgtgttaac
	P$OPAQ	Opaque-2 like transcriptional activators	Recognition site for BZIP transcription factors that belong to the group of Opaque-2 like proteins	0.81	439	455	447	+	ctaatgACATgtgttaa
	P$MYCL	Myc-like basic helix-loop-helix binding factors	Myc recognition sequences	0.93	440	458	449	+	taatgacATGTgttaacaa
	P$PCDR	Factors involved in programmed cell death response	Heterodimer of NAC-domain transcription factors GmNAC30 and GmNAC81	1	448	454	451	+	TGTGtta
	P$CCAF	Circadian control factors	Circadian clock associated 1	0.85	477	491	484	+	ataaacaaAATCgac
	P$SUCB	Sucrose box	Sequence motif from the promoters of different sugar-responsive genes	0.81	482	500	491	+	caAAATcgacatttttaag
	P$KAN1	Transcription repressor KANADI1	KANADI box	0.92	511	519	515	+	aGAATaaaa
	P$MYCL	Myc-like basic helix-loop-helix binding factors	ICE (inducer of CBF expression 1), AtMYC2 (rd22BP1)	0.95	518	536	527	+	aaaaatgACAAatgcttat
	O$PTBP	Plant TATA binding protein factor	Plant TATA box	0.9	530	544	537	+	tgctTATAaatgtct
	P$L1BX	L1 box, motif for L1 layer-specific expression	Protodermal factor 2	0.85	530	546	538	+	tgcttaTAAAtgtcttt
	P$TERE	Tracheary-element-regulating cis-elements, conferring TE-specific expression	Tracheary-element-regulating cis-element	0.79	553	563	558	+	cttaAAAGaag
	P$MIIG	MYB IIG-type binding sites	Secondary wall MYB-responsive element, MYB46 and MYB83 binding sites	0.93	558	572	565	+	aagaagTTGGttaag
	P$MYBL	MYB-like proteins	Myb-like protein of Petunia hybrida	0.76	559	575	567	+	agaagtTGGTtaagaaa
	P$GTBX	GT-box elements	SBF-1	0.87	569	585	577	+	taagaaaTTAAaaatag
	P$GAPB	GAP-Box (light response elements)	Cis-element in the GAPDH promoters conferring light inducibility	0.88	571	585	578	+	agaaATTAaaaatag
	P$MADS	MADS box proteins	MADS-box protein SQUAMOSA	0.9	571	591	581	+	agaaattaaAAATaggcttat
	P$NACF	Plant specific NAC [NAM (no apical meristem), ATAF172, CUC2 (cup-shaped cotyledons 2)] transcription factors	Wheat NAC-domain DNA binding factor	0.68	601	627	614	+	ttggagtgtactctaTACGagtttcaa
	P$TERE	Tracheary-element-regulating cis-elements, conferring TE-specific expression	Tracheary-element-regulating cis-element	0.79	622	632	627	+	tttcAATGcaa
	P$DOFF	DNA binding with one finger (DOF)	Prolamin box, conserved in cereal seed storage protein gene promoters	0.75	646	662	654	+	ttcagtgaAAAGtttta
	P$NCS1	Nodulin consensus sequence 1	Nodulin consensus sequence 1	0.85	652	662	657	+	gAAAAgtttta
	P$IBOX	Plant I-Box sites	Class I GATA factors	0.93	697	713	705	+	atcaaGATAaatttaag
	P$MADS	MADS box proteins	Tomato MADS-box transcription factor MADS-RIN	0.77	727	747	737	+	tgaatcaatcaATAGgagatt
	P$MYBL	MYB-like proteins	Myb domain protein 96 (MYBCOV1)	0.9	746	762	754	+	ttggtttAGTTtaatta
	P$GBOX	Plant G-box/C-box bZIP proteins	Arabidopsis leucine zipper protein TGA1	0.9	777	797	787	+	atgtgaTGATgttaaacagtg
	P$GTBX	GT-box elements	SBF-1	0.87	781	797	789	+	gatgatgTTAAacagtg
	P$GTBX	GT-box elements	GT1-Box binding factors with a trihelix DNA-binding domain	0.85	796	812	804	+	tgaaagGTAActttaca
	P$LREM	Light responsive element motif, not modulated by different light qualities	RAP2.2, involved in carotenoid and tocopherol biosynthesis and in the expression of photosynthesis-related genes	0.85	817	827	822	+	ttATCTacctt
	P$KAN1	Transcription repressor KANADI1	KANADI box	0.92	835	843	839	+	aGAATaaga
	P$MYBL	MYB-like proteins	GA-regulated myb gene from barley	0.91	839	855	847	+	taagattgGTTAtggtg
	P$IBOX	Plant I-Box sites	Class I GATA factors	0.93	854	870	862	+	tgaaaGATAattgtgat
	P$KAN1	Transcription repressor KANADI1	KANADI box	0.92	888	896	892	+	aGAATaaaa
	P$HEAT	Heat shock factors	Heat shock element	0.81	890	906	898	+	aataaaaataaAGAAaa
	P$DOFF	DNA binding with one finger (DOF)	Dof1 / MNB1a - single zinc finger transcription factor	0.98	891	907	899	+	ataaaaatAAAGaaaaa
	P$MIIG	MYB IIG-type binding sites	Maize activator P of flavonoid biosynthetic genes	0.93	909	923	916	+	ggatGGTTggtgtaa
	O$PTBP	Plant TATA binding protein factor	Plant TATA box	0.9	930	944	937	+	agagTATAtatatat
	O$PTBP	Plant TATA binding protein factor	Plant TATA box	0.9	932	946	939	+	agtaTATAtatatat
	O$PTBP	Plant TATA binding protein factor	Plant TATA box	0.9	934	948	941	+	tataTATAtatatct
	P$MYBS	MYB proteins with single DNA binding repeat	Zea mays MYB-related protein 1 (transfer cell specific)	0.79	933	949	941	+	gtatataTATAtatctt
	P$MYBS	MYB proteins with single DNA binding repeat	Zea mays MYB-related protein 1 (transfer cell specific)	0.79	935	951	943	+	atatataTATAtcttct
	P$MYBS	MYB proteins with single DNA binding repeat	Zea mays MYB-related protein 1 (transfer cell specific)	0.79	937	953	945	+	atatataTATCttctga
	P$SLIM	Sulphur limitation, elements found in genes inducible during sulphur deprivation	Binding sites for AtSLIM1 and NtEIL2	0.65	957	977	967	+	tggtgCATTgaagcatgaagt
Glyma.18G034300	P$L1BX	L1 box, motif for L1 layer-specific expression	Homeodomain glabrous 9	0.77	5	21	13	+	gagtaaTAAAtcggagt
	P$IBOX	Plant I-Box sites	I-Box in rbcS genes and other light regulated genes	0.81	22	38	30	+	catatGATAtgattttt
	P$HMGF	High mobility group factors	High mobility group I/Y-like proteins	0.89	54	68	61	+	gttaTATTttatatt
	P$PSRE	Pollen-specific regulatory elements	GAAA motif involved in pollen specific transcriptional activation	0.83	67	83	75	+	tttttGAAAttttaaat
	P$STKM	Storekeeper motif	Storekeeper (STK), plant specific DNA binding protein important for tuber-specific and sucrose-inducible gene expression	0.85	138	152	145	+	tttTAAAaaattaat
	P$ASRC	AS1/AS2 repressor complex	AS1/AS2 repressor complex binding motif II	0.86	158	166	162	+	actTTGAat
	P$WTBX	WT-Box	WRKY DNA-binding protein 70	0.79	158	174	166	+	actttGAATttttaaaa
	P$GTBX	GT-box elements	SBF-1	0.87	162	178	170	+	tgaatttTTAAaattta
	P$JARE	Jasmonate response element	Jasmonate response element	0.75	166	190	178	+	tttttaaaatttaaaTTGTtttata
	P$SEF4	Soybean embryo factor 4	Soybean embryo factor 4	0.98	202	212	207	+	caTTTTtaata
	P$GTBX	GT-box elements	SBF-1	0.87	200	216	208	+	atcatttTTAAtataca
	P$MYBS	MYB proteins with single DNA binding repeat	MYB protein from wheat	0.83	218	234	226	+	tcacATATtcctgtaaa
	P$DOFF	DNA binding with one finger (DOF)	Prolamin box, conserved in cereal seed storage protein gene promoters	0.75	224	240	232	+	attcctgtAAAAaaaat
	P$CCAF	Circadian control factors	Evening element	0.84	232	246	239	+	aaaaaaAATAtatac
	P$L1BX	L1 box, motif for L1 layer-specific expression	Homeodomain glabrous 9	0.77	249	265	257	+	tcacatTAAAtaagata
	P$MYBS	MYB proteins with single DNA binding repeat	P1BS, PHR1 binding sequences	0.82	259	275	267	+	taagATATtctttaaag
	P$DOFF	DNA binding with one finger (DOF)	Dof2 - single zinc finger transcription factor	0.98	264	280	272	+	tattctttAAAGctgta
	P$SLIM	Sulphur limitation, elements found in genes inducible during sulphur deprivation	Binding sites for AtSLIM1 and NtEIL2	0.65	263	283	273	+	atattCTTTaaagctgtaaaa
	P$TERE	Tracheary-element-regulating cis-elements, conferring TE-specific expression	Tracheary-element-regulating cis-element	0.79	268	278	273	+	ctttAAAGctg
	P$DOFF	DNA binding with one finger (DOF)	Prolamin box, conserved in cereal seed storage protein gene promoters	0.75	272	288	280	+	aaagctgtAAAAtatat
	P$CCAF	Circadian control factors	Evening element	0.84	276	290	283	+	ctgtaaAATAtatgc
	P$MYBS	MYB proteins with single DNA binding repeat	P1BS, PHR1 binding sequences	0.82	281	297	289	+	aaatATATgcttgttgg
	P$CCAF	Circadian control factors	Evening element	0.84	305	319	312	+	tgtcatAATAttttt
	P$MADS	MADS box proteins	MADS-box protein SQUAMOSA	0.9	318	338	328	+	ttggaaaagAAATagtaaaat
	P$PSRE	Pollen-specific regulatory elements	GAAA motif involved in pollen specific transcriptional activation	0.83	321	337	329	+	gaaaaGAAAtagtaaaa
	P$DREB	Dehydration responsive element binding factors	Ethylene-responsive transcription factor RAP2.1	0.77	337	357	347	+	atattataCCCAcatttaata
	P$L1BX	L1 box, motif for L1 layer-specific expression	Arabidopsis thaliana meristem layer 1	0.76	346	362	354	+	ccaCATTtaatatttct
	P$EPFF	EPF-type zinc finger factors, two canonical Cys2/His2 zinc finger motifs separated by spacers of various length	Member of the EPF family of zinc finger transcription factors	0.75	366	388	377	+	ggcttatatgaCAGTtggctcaa
	P$MYBL	MYB-like proteins	R2R3-type myb-like transcription factor (I-type binding site)	0.87	371	387	379	+	atatgaCAGTtggctca
	P$BRRE	Brassinosteroid (BR) response element	Brassinazole-resistant 1	0.95	395	411	403	+	tcaacCGTGtggactta
	P$CGCG	Calmodulin binding / CGCG box binding proteins	Oryza sativa CaM-binding transcription factor	0.78	397	413	405	+	aacCGTGtggacttagg
	P$GTBX	GT-box elements	SBF-1	0.87	408	424	416	+	cttaggtTTAAaatgag
	P$L1BX	L1 box, motif for L1 layer-specific expression	Protodermal factor 2	0.85	470	486	478	+	caacaaTAAAtatcaat
	P$CCAF	Circadian control factors	LATE ELONGATED HYPOCOTYL	0.85	472	486	479	+	acaataaATATcaat
	P$L1BX	L1 box, motif for L1 layer-specific expression	Arabidopsis thaliana meristem layer 1	0.76	480	496	488	+	tatCAATtaatgtgagg
	P$FLO2	Floral homeotic protein APETALA 2	APETALA2	0.87	583	601	592	+	aatcatttattTTGTtttt
	P$SBPD	SBP-domain proteins	Squamosa promoter binding protein-like 14	0.83	628	644	636	+	aaaaCGTActccactgt
	P$STKM	Storekeeper motif	Storekeeper (STK), plant specific DNA binding protein important for tuber-specific and sucrose-inducible gene expression	0.85	687	701	694	+	aacTAAAtaaatcct
	P$L1BX	L1 box, motif for L1 layer-specific expression	Homeodomain glabrous 9	0.77	688	704	696	+	actaaaTAAAtccttta
	P$NCS2	Nodulin consensus sequence 2	Nodulin consensus sequence 2	0.79	709	723	716	+	ttttcaCTCTttata
	P$IBOX	Plant I-Box sites	Class I GATA factors	0.93	725	741	733	+	aactaGATAagttttaa
	P$MYBL	MYB-like proteins	CAACTC regulatory elements, GA-inducible	0.83	747	763	755	+	atgcatgAGTTgttata
	P$MYBL	MYB-like proteins	GA-regulated myb gene from barley	0.91	750	766	758	+	catgagttGTTAtaatt
	P$MYBS	MYB proteins with single DNA binding repeat	Zea mays MYB-related protein 1 (transfer cell specific)	0.79	765	781	773	+	ttttttaTATCtgaatt
	P$WTBX	WT-Box	WRKY DNA-binding protein 70	0.79	778	794	786	+	aatttGATTtttataaa
	O$PTBP	Plant TATA binding protein factor	Plant TATA box	0.88	785	799	792	+	ttttTATAaataaaa
	P$CCAF	Circadian control factors	Circadian clock associated 1	0.85	792	806	799	+	aaataaaaAATAttt
	P$CCAF	Circadian control factors	Evening element	0.84	794	808	801	+	ataaaaAATAttttg
	P$WBXF	W Box family	WRKY plant specific zinc-finger-type factor associated with pathogen defence, W box	0.92	801	817	809	+	atattTTGAcaatacag
	P$OPAQ	Opaque-2 like transcriptional activators	Recognition site for BZIP transcription factors that belong to the group of Opaque-2 like proteins	0.81	828	844	836	+	taaaaaACGTgaataat
	P$GTBX	GT-box elements	Arabidopsis 6b-interacting protein 1-like 1	0.93	830	846	838	+	aaaaacGTGAataatat
	P$KAN1	Transcription repressor KANADI1	KANADI box	0.92	837	845	841	+	tGAATaata
	P$CCAF	Circadian control factors	Evening element	0.84	836	850	843	+	gtgaatAATAtatat
	O$PTBP	Plant TATA binding protein factor	Plant TATA box	0.9	840	854	847	+	ataaTATAtataata
	P$CAAT	CCAAT binding factors	CCAAT-box in plant promoters	1	855	863	859	+	atcCAATta
	P$MADS	MADS box proteins	Binding sites for AP1, AP3-PI and AG dimers	0.75	852	872	862	+	ataatCCAAttataaaaattt
	O$PTBP	Plant TATA binding protein factor	Plant TATA box	0.9	858	872	865	+	caatTATAaaaattt
	P$HEAT	Heat shock factors	Heat shock element	0.81	885	901	893	+	gggaaaatgatAGAAaa
	P$NCS1	Nodulin consensus sequence 1	Nodulin consensus sequence 1	0.85	888	898	893	+	aAAATgataga
	P$KAN1	Transcription repressor KANADI1	KANADI box	0.92	902	910	906	+	aGAATaaaa
Glyma.10G145300	P$KAN1	Transcription repressor KANADI1	KANADI box	0.92	61	69	65	+	aGAATaaag
	P$MYBL	MYB-like proteins	CAACTC regulatory elements, GA-inducible	0.83	85	101	93	+	cttcaagAGTTgcagtg
	P$CCAF	Circadian control factors	Circadian clock associated 1	0.85	102	116	109	+	agaaaaaaAATAtct
	P$CCAF	Circadian control factors	Evening element	0.84	104	118	111	+	aaaaaaAATAtctaa
	P$LREM	Light responsive element motif, not modulated by different light qualities	RAP2.2, involved in carotenoid and tocopherol biosynthesis and in the expression of photosynthesis-related genes	0.85	111	121	116	+	atATCTaatgc
	P$ASRC	AS1/AS2 repressor complex	AS1/AS2 repressor complex binding motif II	0.86	138	146	142	+	tatTTGAat
	P$KAN1	Transcription repressor KANADI1	KANADI box	0.92	142	150	146	+	tGAATaaat
	P$MYBS	MYB proteins with single DNA binding repeat	Phosphate starvation response 1	0.84	157	173	165	+	aagaAAATgcgttagaa
	P$JARE	Jasmonate response element	Jasmonate response element	0.75	173	197	185	+	acttactaggggaacGTGTttctct
	P$L1BX	L1 box, motif for L1 layer-specific expression	Protodermal factor 2	0.85	191	207	199	+	tttctcTAAAtgtttca
	P$STKM	Storekeeper motif	Storekeeper (STK), plant specific DNA binding protein important for tuber-specific and sucrose-inducible gene expression	0.85	210	224	217	+	taaTAAAaaaattga
	P$MYBL	MYB-like proteins	Myb domain protein 96 (MYBCOV1)	0.9	218	234	226	+	aaattgaAGTTaaatat
	P$GTBX	GT-box elements	SBF-1	0.87	220	236	228	+	attgaagTTAAatatag
	P$MYBL	MYB-like proteins	Myb domain protein 96 (MYBCOV1)	0.9	228	244	236	+	taaatatAGTTaataaa
	P$GTBX	GT-box elements	SBF-1	0.87	230	246	238	+	aatatagTTAAtaaaaa
	P$SUCB	Sucrose box	Sequence motif from the promoters of different sugar-responsive genes	0.81	243	261	252	+	aaAAATaataaaataaaac
	P$SUCB	Sucrose box	Sequence motif from the promoters of different sugar-responsive genes	0.81	261	279	270	+	caAAATtaacaatataaaa
	O$PTBP	Plant TATA binding protein factor	Plant TATA box	0.88	269	283	276	+	acaaTATAaaagtaa
	P$SWNS	Secondary wall NACS	Secondary wall NAC binding elements	0.92	293	311	302	+	aatgtagatcaGAAGaaaa
	P$PSPE	Protein secretory pathway element	Cis-element involved in SA (salicylic acid) induction of secretion-related genes via NPR1	0.91	301	315	308	+	tcaGAAGaaaaatat
	P$STKM	Storekeeper motif	Storekeeper (STK), plant specific DNA binding protein important for tuber-specific and sucrose-inducible gene expression	0.85	322	336	329	+	taaTAAAtaatttaa
	O$PTBP	Plant TATA binding protein factor	Plant TATA box	0.88	328	342	335	+	ataaTTTAaaaataa
	P$SUCB	Sucrose box	Sequence motif from the promoters of different sugar-responsive genes	0.81	335	353	344	+	aaAAATaaaattatctaat
	P$CCAF	Circadian control factors	Evening element	0.84	338	352	345	+	aataaaATTAtctaa
	P$SUCB	Sucrose box	Sequence motif from the promoters of different sugar-responsive genes	0.81	340	358	349	+	taAAATtatctaataaaat
	P$LREM	Light responsive element motif, not modulated by different light qualities	RAP2.2, involved in carotenoid and tocopherol biosynthesis and in the expression of photosynthesis-related genes	0.85	345	355	350	+	ttATCTaataa
	O$PTBP	Plant TATA binding protein factor	Plant TATA box	0.88	354	368	361	+	aaaaTATAaacatca
	P$CCAF	Circadian control factors	LATE ELONGATED HYPOCOTYL	0.85	356	370	363	+	aatataaACATcatg
	P$GAPB	GAP-Box (light response elements)	Cis-element in the GAPDH promoters conferring light inducibility	0.88	371	385	378	+	tcaaATGAaaataat
	P$GTBX	GT-box elements	SBF-1	0.87	387	403	395	+	ctcgttaTTAAtagtga
	P$CCAF	Circadian control factors	Evening element	0.84	431	445	438	+	tttaaaACTAtctct
	P$ASRC	AS1/AS2 repressor complex	AS1/AS2 repressor complex binding motif II	0.86	448	456	452	+	tccTTGAgt
	P$NACF	Plant specific NAC [NAM (no apical meristem), ATAF172, CUC2 (cup-shaped cotyledons 2)] transcription factors	NAC domain containing protein 3 (ORE1 SISTER1)	0.65	449	475	462	+	ccttgagtatcataaAACGaaatgatg
	P$NCS1	Nodulin consensus sequence 1	Nodulin consensus sequence 1	0.85	467	477	472	+	gAAATgatgca
	P$JARE	Jasmonate response element	Jasmonate response element	0.75	485	509	497	+	atcactatgattcatATGTtttctt
	P$GTBX	GT-box elements	SBF-1	0.87	504	520	512	+	tttctttTTAAaaaagg
	P$SWNS	Secondary wall NACS	Secondary wall NAC binding elements	0.92	505	523	514	+	ttctttttaaaAAAGgaag
	P$SPF1	Sweet potato DNA-binding factor with two WRKY-domains	DNA-binding protein of sweet potato that binds to the SP8a (ACTGTGTA) and SP8b (TACTATT) sequences of sporamin and beta-amylase genes	0.87	545	557	551	+	aaTACTtttatgt
	O$PTBP	Plant TATA binding protein factor	Plant TATA box	0.9	557	571	564	+	tattTATAtaaaaga
	O$PTBP	Plant TATA binding protein factor	Plant TATA box	0.88	559	573	566	+	tttaTATAaaagagg
	P$DOFF	DNA binding with one finger (DOF)	PBF (MPBF)	0.97	559	575	567	+	tttatataAAAGaggaa
	P$GBOX	Plant G-box/C-box bZIP proteins	Wheat bZIP transcription factor HBP1B (histone gene binding protein 1b)	0.83	589	609	599	+	gttcccaaACGTtaattattt
	P$GTBX	GT-box elements	Arabidopsis 6b-interacting protein 1-like 1	0.93	593	609	601	+	ccaaacGTTAattattt
	P$SEF4	Soybean embryo factor 4	Soybean embryo factor 4	0.98	619	629	624	+	tcTTTTtatta
	P$MADS	MADS box proteins	Binding sites for AP1, AP3-PI and AG dimers	0.75	631	651	641	+	attttCCATttaagatgaaat
	P$CCAF	Circadian control factors	Evening element	0.84	650	664	657	+	ataaaaAATAactgc
	P$L1BX	L1 box, motif for L1 layer-specific expression	L1-specific homeodomain protein ATML1 (A. thaliana meristem layer 1)	0.82	652	668	660	+	aaaaaaTAACtgcaaaa
	P$STKM	Storekeeper motif	Storekeeper (STK), plant specific DNA binding protein important for tuber-specific and sucrose-inducible gene expression	0.85	662	676	669	+	tgcAAAAtaattatt
	P$SUCB	Sucrose box	Sequence motif from the promoters of different sugar-responsive genes	0.81	664	682	673	+	caAAATaattattttgata
	P$SPF1	Sweet potato DNA-binding factor with two WRKY-domains	DNA-binding protein of sweet potato that binds to the SP8a (ACTGTGTA) and SP8b (TACTATT) sequences of sporamin and beta-amylase genes	0.87	704	716	710	+	ttTACTatattta
	P$MYBS	MYB proteins with single DNA binding repeat	Zea mays MYB-related protein 1 (transfer cell specific)	0.79	710	726	718	+	atatttaTATTtatgtg
	P$MYBL	MYB-like proteins	Myb domain protein r1 (ATMYB44)	0.99	735	751	743	+	attgttcaGTTAacaaa
	P$L1BX	L1 box, motif for L1 layer-specific expression	Protodermal factor 2	0.85	749	765	757	+	aaaactTAAAtgctaca
	P$TERE	Tracheary-element-regulating cis-elements, conferring TE-specific expression	Tracheary-element-regulating cis-element	0.79	753	763	758	+	cttaAATGcta
	P$MYBS	MYB proteins with single DNA binding repeat	Zea mays MYB-related protein 1 (transfer cell specific)	0.79	781	797	789	+	ataactaTATCttgcat
	P$LEGB	Legumin Box family	Iron-deficiency-responsive element 1 (IDEF1)	0.77	787	813	800	+	atatcttGCATgtctatcgctatcaag
	P$MYBS	MYB proteins with single DNA binding repeat	Zea mays MYB-related protein 1 (transfer cell specific)	0.79	800	816	808	+	ctatcgcTATCaagatt
	P$GTBX	GT-box elements	Trihelix DNA-binding factor GT-3a	0.83	867	883	875	+	tctaatGTTAcaagtct
	P$NCS1	Nodulin consensus sequence 1	Nodulin consensus sequence 1	0.85	887	897	892	+	aAAAAgataat
	P$IBOX	Plant I-Box sites	Class I GATA factors	0.93	887	903	895	+	aaaaaGATAatataaat
	O$PTBP	Plant TATA binding protein factor	Plant TATA box	0.88	893	907	900	+	ataaTATAaattaat
	P$PSRE	Pollen-specific regulatory elements	GAAA motif involved in pollen specific transcriptional activation	0.83	935	951	943	+	ccagtGAAAgactatat
	P$LREM	Light responsive element motif, not modulated by different light qualities	RAP2.2, involved in carotenoid and tocopherol biosynthesis and in the expression of photosynthesis-related genes	0.85	948	958	953	+	atATCTacaac
	P$CGCG	Calmodulin binding / CGCG box binding proteins	Arabidopsis thaliana signal-responsive gene1, Ca2+/ calmodulin binding protein homolog to NtER1 (tobacco early ethylene-responsive gene)	0.84	956	972	964	+	aacCGCGtgagtggaaa
Glyma.17G164200	P$CCAF	Circadian control factors	Circadian clock associated 1	0.85	6	20	13	+	acaaccaaAATCcct
	P$NACF	Plant specific NAC [NAM (no apical meristem), ATAF172, CUC2 (cup-shaped cotyledons 2)] transcription factors	NAC domain containing protein 3 (ORE1 SISTER1)	0.65	15	41	28	+	atccctgtagattaaCACTcaaacttt
	P$SPF1	Sweet potato DNA-binding factor with two WRKY-domains	DNA-binding protein of sweet potato that binds to the SP8a (ACTGTGTA) and SP8b (TACTATT) sequences of sporamin and beta-amylase genes	0.87	49	61	55	+	ttTACTatttaaa
	P$MYCL	Myc-like basic helix-loop-helix binding factors	ICE (inducer of CBF expression 1), AtMYC2 (rd22BP1)	0.95	65	83	74	+	aattggtACACttgtcaat
	P$ABRE	ABA response elements	ABA (abscisic acid) inducible transcriptional activator	0.79	67	83	75	+	ttggtACACttgtcaat
	P$DPBF	Dc3 promoter binding factors	bZIP factors DPBF-1 and 2 (Dc3 promoter binding factor-1 and 2)	0.89	71	81	76	+	tACACttgtca
	P$ASRC	AS1/AS2 repressor complex	AS1/AS2 repressor complex binding motif II	0.86	149	157	153	+	tctTTGAtt
	P$SWNS	Secondary wall NACS	Secondary wall NAC binding elements	0.92	148	166	157	+	atctttgattaGAAGgcac
	P$FLO2	Floral homeotic protein APETALA 2	APETALA2	0.87	166	184	175	+	cttcatagattTTGTtcaa
	P$MYBS	MYB proteins with single DNA binding repeat	MybSt1 (Myb Solanum tuberosum 1) with a single myb repeat	0.9	195	211	203	+	ctatttATCCaggaacc
	P$GTBX	GT-box elements	GT2-box and GT3-box motifs	0.92	229	245	237	+	ctggtgGTAAatttata
	P$L1BX	L1 box, motif for L1 layer-specific expression	Arabidopsis thaliana meristem layer 1	0.76	259	275	267	+	ctgCAATaatttaagaa
	P$GTBX	GT-box elements	Arabidopsis 6b-interacting protein 1-like 1	0.93	281	297	289	+	tgacaaGTTAtttaaca
	P$MADS	MADS box proteins	Tomato MADS-box transcription factor MADS-RIN	0.77	291	311	301	+	tttaacaagagATAGtgacag
	P$MYBL	MYB-like proteins	Myb-like protein of Petunia hybrida	0.76	297	313	305	+	aagagaTAGTgacagca
	P$TEFB	TEF-box	TEF cis acting elements in both RNA polymerase II-dependent promoters and rDNA spacer sequences	0.76	334	354	344	+	ggAGGGaccaaaaagtaatga
	P$GAPB	GAP-Box (light response elements)	Cis-element in the GAPDH promoters conferring light inducibility	0.88	347	361	354	+	agtaATGAagattac
	P$ASRC	AS1/AS2 repressor complex	AS1/AS2 repressor complex binding motif II	0.86	404	412	408	+	tggTTGAtt
	P$SBPD	SBP-domain proteins	Squamosa promoter binding protein-like 14	0.83	428	444	436	+	ttttCGTActttattaa
	P$MYBL	MYB-like proteins	Myb domain protein 96 (MYBCOV1)	0.9	447	463	455	+	atgttttAGTTttttta
	P$GTBX	GT-box elements	S1F, site 1 binding factor of spinach rps1 promoter	0.79	459	475	467	+	ttttATGAaatttatac
	P$OPAQ	Opaque-2 like transcriptional activators	Recognition site for BZIP transcription factors that belong to the group of Opaque-2 like proteins	0.81	507	523	515	+	aatttaACATgaatggt
	P$CCAF	Circadian control factors	Evening element	0.84	528	542	535	+	tctttcAATAtctcc
	P$MYBS	MYB proteins with single DNA binding repeat	Zea mays MYB-related protein 1 (transfer cell specific)	0.79	529	545	537	+	ctttcaaTATCtccatt
	P$CCAF	Circadian control factors	Circadian clock associated 1	0.85	617	631	624	+	aatcccatAATCtgt
	P$MADS	MADS box proteins	AGL2, Arabidopsis MADS-domain protein AGAMOUS-like 2	0.82	616	636	626	+	caatcCCATaatctgtagtct
	P$NACF	Plant specific NAC [NAM (no apical meristem), ATAF172, CUC2 (cup-shaped cotyledons 2)] transcription factors	Arabidopsis NAC domain containing protein 92 (ATNAC2/ATNAC6)	0.92	622	648	635	+	cataatctgtagtctagCACGtaactg
	P$NACF	Plant specific NAC [NAM (no apical meristem), ATAF172, CUC2 (cup-shaped cotyledons 2)] transcription factors	Arabidopsis NAC domain containing protein 19	0.94	624	650	637	+	taatctgtagtctagCACGtaactgtg
	P$MYCL	Myc-like basic helix-loop-helix binding factors	Phytochrome interacting factor3-like 5	0.89	633	651	642	+	gtctagCACGtaactgtgt
	P$OPAQ	Opaque-2 like transcriptional activators	Rice transcription activator-1 (RITA), basic leucin zipper protein, highly expressed during seed development	0.95	634	650	642	+	tctagcACGTaactgtg
	P$CCAF	Circadian control factors	Evening element	0.84	693	707	700	+	aggaaaATTAtctgt
	P$MYBS	MYB proteins with single DNA binding repeat	Zea mays MYB-related protein 1 (transfer cell specific)	0.79	700	716	708	+	ttatctgTATTtagtca
	O$PTBP	Plant TATA binding protein factor	Plant TATA box	0.9	715	729	722	+	caatTATAtaaattg
	O$PTBP	Plant TATA binding protein factor	Plant TATA box	0.88	717	731	724	+	attaTATAaattgac
	P$WBXF	W Box family	Calmodulin binding WRKY transcription factor 11	0.94	722	738	730	+	ataaaTTGActttagca
	P$WTBX	WT-Box	WRKY DNA-binding protein 70	0.79	724	740	732	+	aaattGACTttagcaat
	P$DOFF	DNA binding with one finger (DOF)	Prolamin box, conserved in cereal seed storage protein gene promoters	0.75	735	751	743	+	agcaatttAAAGtatac
	P$IBOX	Plant I-Box sites	Class I GATA factors	0.93	809	825	817	+	aatatGATAagataaca
	P$IBOX	Plant I-Box sites	Class I GATA factors	0.93	814	830	822	+	gataaGATAacaaagta
	P$OPAQ	Opaque-2 like transcriptional activators	Opaque-2 regulatory protein	0.87	829	845	837	+	tatatcacaTCATcatg
	P$GTBX	GT-box elements	S1F, site 1 binding factor of spinach rps1 promoter	0.79	839	855	847	+	catcATGGttatatgat
	P$MADS	MADS box proteins	MADS-box protein SQUAMOSA	0.9	866	886	876	+	taataaaaaAAATaggtaatg
	P$GTBX	GT-box elements	GT2-box and GT3-box motifs	0.92	875	891	883	+	aaatagGTAAtgaaatg
	P$DOFF	DNA binding with one finger (DOF)	Prolamin box, conserved in cereal seed storage protein gene promoters	0.75	885	901	893	+	tgaaatgtAAAAtaaag
	P$DOFF	DNA binding with one finger (DOF)	Dof1 / MNB1a - single zinc finger transcription factor	0.98	890	906	898	+	tgtaaaatAAAGaaaag
	P$DOFF	DNA binding with one finger (DOF)	Dof3 - single zinc finger transcription factor	0.99	913	929	921	+	atttaataAAAGcaaaa
	P$L1BX	L1 box, motif for L1 layer-specific expression	L1-specific homeodomain protein ATML1 (A. thaliana meristem layer 1)	0.82	913	929	921	+	atttaaTAAAagcaaaa
	P$CCAF	Circadian control factors	Evening element	0.84	942	956	949	+	cataaaAATAtattt
	O$PTBP	Plant TATA binding protein factor	Plant TATA box	0.9	961	975	968	+	tactTATAaatcttt
	P$IDDF	ID domain factors	Maize INDETERMINATE1 zinc finger protein	0.92	970	982	976	+	atctTTGTcatac
	P$NACF	Plant specific NAC [NAM (no apical meristem), ATAF172, CUC2 (cup-shaped cotyledons 2)] transcription factors	Arabidopsis NAC domain containing protein 92 (ATNAC2/ATNAC6)	0.92	965	991	978	+	tataaatctttgtcataCACGtaatca
	P$ROOT	Root hair-specific cis-elements in angiosperms	Root hair-specific element with a 3-nucleotid spacer between left part (LP) and right part (RP)	0.77	967	991	979	+	taaatctttgtcataCACGtaatca
	P$NACF	Plant specific NAC [NAM (no apical meristem), ATAF172, CUC2 (cup-shaped cotyledons 2)] transcription factors	Arabidopsis NAC domain containing protein 19	0.94	967	993	980	+	taaatctttgtcataCACGtaatcata
	P$MYCL	Myc-like basic helix-loop-helix binding factors	Phytochrome interacting factor3-like 5	0.89	976	994	985	+	gtcataCACGtaatcataa
Glyma.09G185500	P$LREM	Light responsive element motif, not modulated by different light qualities	RAP2.2, involved in carotenoid and tocopherol biosynthesis and in the expression of photosynthesis-related genes	0.85	21	31	26	+	caATCTaattt
	P$GTBX	GT-box elements	SBF-1	0.87	32	48	40	+	tctatttTTAAaaacat
	P$GBOX	Plant G-box/C-box bZIP proteins	bZIP protein G-Box binding factor 1	0.94	111	131	121	+	aaataaaaACGTgggaagcct
	P$HMGF	High mobility group factors	High mobility group I/Y-like protein isolated from pea	1	140	154	147	+	aattTATTttttaaa
	P$L1BX	L1 box, motif for L1 layer-specific expression	L1-specific homeodomain protein ATML1 (A. thaliana meristem layer 1)	0.82	145	161	153	+	atttttTAAAagtatta
	P$HMGF	High mobility group factors	High mobility group I/Y-like proteins	0.89	198	212	205	+	aaatTATTtcattta
	P$SUCB	Sucrose box	Sequence motif from the promoters of different sugar-responsive genes	0.81	196	214	205	+	caAAATtatttcatttaaa
	O$PTBP	Plant TATA binding protein factor	Plant TATA box	0.88	205	219	212	+	ttcaTTTAaaaaaat
	P$DOFF	DNA binding with one finger (DOF)	Prolamin box, conserved in cereal seed storage protein gene promoters	0.75	236	252	244	+	ttagttgtAAAAatgaa
	P$SUCB	Sucrose box	Sequence motif from the promoters of different sugar-responsive genes	0.81	244	262	253	+	aaAAATgaagttctagaat
	P$HEAT	Heat shock factors	Arabidopsis thaliana class A heat shock factor 1a	0.75	247	263	255	+	aatgaaGTTCtagaatt
	P$DOFF	DNA binding with one finger (DOF)	Prolamin box, conserved in cereal seed storage protein gene promoters	0.75	264	280	272	+	agtcttgaAAAAataat
	P$CCAF	Circadian control factors	Evening element	0.84	272	286	279	+	aaaaatAATAttttt
	P$SUCB	Sucrose box	Sequence motif from the promoters of different sugar-responsive genes	0.81	272	290	281	+	aaAAATaatatttttaaaa
	P$GTBX	GT-box elements	SBF-1	0.87	278	294	286	+	aatatttTTAAaataaa
	P$HEAT	Heat shock factors	Heat shock element	0.81	301	317	309	+	aaaaaaaataaAGAAaa
	P$DOFF	DNA binding with one finger (DOF)	Dof1 / MNB1a - single zinc finger transcription factor	0.98	302	318	310	+	aaaaaaatAAAGaaaaa
	P$DOFF	DNA binding with one finger (DOF)	Dof3 - single zinc finger transcription factor	0.99	322	338	330	+	ataagtaaAAAGcgggt
	P$CAAT	CCAAT binding factors	CCAAT-box in plant promoters	0.97	378	386	382	+	agCCAAtaa
	P$L1BX	L1 box, motif for L1 layer-specific expression	Protodermal factor 2	0.85	378	394	386	+	agccaaTAAAtaacact
	P$MYBL	MYB-like proteins	GA-regulated myb gene from barley	0.91	393	409	401	+	ctctcttgGTTAggatc
	P$SEF3	Soybean embryo factor 3	SEF3, Soybean embryo factor 3	0.87	411	425	418	+	gctcaACCCaagtta
	P$MYBL	MYB-like proteins	Myb domain protein r1 (ATMYB44)	0.99	447	463	455	+	agtctaccGTTAtccgt
	P$MYBS	MYB proteins with single DNA binding repeat	MybSt1 (Myb Solanum tuberosum 1) with a single myb repeat	0.9	452	468	460	+	accgttATCCgtggtgc
	P$DOFF	DNA binding with one finger (DOF)	Prolamin box, conserved in cereal seed storage protein gene promoters	0.75	481	497	489	+	ctatatggAAAGtttat
	P$MYBL	MYB-like proteins	Myb domain protein 96 (MYBCOV1)	0.9	491	507	499	+	agtttatAGTTtgtgct
	P$SPF1	Sweet potato DNA-binding factor with two WRKY-domains	DNA-binding protein of sweet potato that binds to the SP8a (ACTGTGTA) and SP8b (TACTATT) sequences of sporamin and beta-amylase genes	0.87	517	529	523	+	ttTACTattattt
	O$PTBP	Plant TATA binding protein factor	Plant TATA box	0.88	549	563	556	+	tttaTTTAaatatat
	P$CCAF	Circadian control factors	Evening element	0.84	551	565	558	+	tatttaAATAtattc
	P$MYBS	MYB proteins with single DNA binding repeat	P1BS, PHR1 binding sequences	0.82	556	572	564	+	aaatATATtctcaaaac
	P$PCDR	Factors involved in programmed cell death response	Heterodimer of NAC-domain transcription factors GmNAC30 and GmNAC81	1	583	589	586	+	TGTGttt
	P$GTBX	GT-box elements	Trihelix DNA-binding factor GT-3a	0.83	590	606	598	+	gtaaacGTTAtactcac
	P$ROOT	Root hair-specific cis-elements in angiosperms	Root hair-specific element with a 3-nucleotid spacer between left part (LP) and right part (RP)	0.77	589	613	601	+	tgtaaacgttatactCACGtcaaaa
	P$NACF	Plant specific NAC [NAM (no apical meristem), ATAF172, CUC2 (cup-shaped cotyledons 2)] transcription factors	Transcription factor of rice and barley binding to the iron deficiency-responsive cis-acting element 2 (IDE2)	0.96	589	615	602	+	tgtaaacgttatactCACGtcaaaata
	P$GBOX	Plant G-box/C-box bZIP proteins	Wheat bZIP transcription factor HBP1B (histone gene binding protein 1b)	0.83	597	617	607	+	ttatactcACGTcaaaatatt
	P$MYCL	Myc-like basic helix-loop-helix binding factors	Phytochrome interacting factor3-like 5	0.89	598	616	607	+	tatactCACGtcaaaatat
	P$CCAF	Circadian control factors	Evening element	0.84	606	620	613	+	cgtcaaAATAttttt
	P$IBOX	Plant I-Box sites	Class I GATA factors	0.93	616	632	624	+	tttttGATAaagattca
	O$PTBP	Plant TATA binding protein factor	Plant TATA box	0.88	639	653	646	+	ctgaTATAaattata
	P$DOFF	DNA binding with one finger (DOF)	Dof1 / MNB1a - single zinc finger transcription factor	0.98	679	695	687	+	tgcatgctAAAGattgt
	P$MYCL	Myc-like basic helix-loop-helix binding factors	ICE (inducer of CBF expression 1), AtMYC2 (rd22BP1)	0.95	695	713	704	+	tgcaaatACAAatgatcaa
	P$NCS1	Nodulin consensus sequence 1	Nodulin consensus sequence 1	0.85	703	713	708	+	cAAATgatcaa
	P$OPAQ	Opaque-2 like transcriptional activators	Recognition site for BZIP transcription factors that belong to the group of Opaque-2 like proteins	0.81	714	730	722	+	aatttaACATgtttgcc
	P$NCS2	Nodulin consensus sequence 2	Nodulin consensus sequence 2	0.79	761	775	768	+	tcttgtATCTttgtc
	P$IDDF	ID domain factors	Maize INDETERMINATE1 zinc finger protein	0.92	767	779	773	+	atctTTGTcaaat
	P$MADS	MADS box proteins	AGL2, Arabidopsis MADS-domain protein AGAMOUS-like 2	0.82	797	817	807	+	aaaatCCAGagtcggtaacac
	P$L1BX	L1 box, motif for L1 layer-specific expression	Protodermal factor 2	0.85	816	832	824	+	accgctTAAAttcacat
	P$CE1F	Coupling element 1 binding factors	Sugar and ABA responsive element conserved in several rbcS promoters	0.87	824	836	830	+	aattCACAtccat
	P$MYBS	MYB proteins with single DNA binding repeat	MybSt1 (Myb Solanum tuberosum 1) with a single myb repeat	0.9	856	872	864	+	acacttATCCaaatttt
	P$MADS	MADS box proteins	SEPALLATA3, transcription factor AGL9	0.86	859	879	869	+	cttatCCAAattttggataga
	P$ABRE	ABA response elements	ABA response elements	0.82	879	895	887	+	agtccacACGTgtcaag
	P$CE3S	Coupling element 3 sequence	Coupling element 3 (CE3), non-ACGT ABRE	0.77	879	897	888	+	agtccaCACGtgtcaagcc
	P$DPBF	Dc3 promoter binding factors	bZIP factors DPBF-1 and 2 (Dc3 promoter binding factor-1 and 2)	0.89	883	893	888	+	cACACgtgtca
	P$GBOX	Plant G-box/C-box bZIP proteins	Common plant regulatory factor (CPRF) from parsley	0.95	878	898	888	+	gagtccacACGTgtcaagcca
	P$MYCL	Myc-like basic helix-loop-helix binding factors	Myc recognition sequences	0.93	879	897	888	+	agtccacACGTgtcaagcc
	P$SWNS	Secondary wall NACS	Secondary wall NAC binding elements	0.92	920	938	929	+	ggtttcactaaAAAGgaaa
	P$MADS	MADS box proteins	Suppressor of overexpression of CO 1 (AGL20)	0.9	921	941	931	+	gtttcactaaaaagGAAAcca
	P$TERE	Tracheary-element-regulating cis-elements, conferring TE-specific expression	Tracheary-element-regulating cis-element	0.79	927	937	932	+	ctaaAAAGgaa
	P$DREB	Dehydration responsive element binding factors	Ethylene-responsive transcription factor RAP2.1	0.77	931	951	941	+	aaaggaaaCCAAcacgtgtcc
	P$JARE	Jasmonate response element	Jasmonate response element	0.75	931	955	943	+	aaaggaaaccaacacGTGTccatgc
	P$ABRE	ABA response elements	ABA response elements	0.82	937	953	945	+	aaccaacACGTgtccat
	P$CE3S	Coupling element 3 sequence	Coupling element 3 (CE3), non-ACGT ABRE	0.77	937	955	946	+	aaccaaCACGtgtccatgc
	P$DPBF	Dc3 promoter binding factors	bZIP factors DPBF-1 and 2 (Dc3 promoter binding factor-1 and 2)	0.89	941	951	946	+	aACACgtgtcc
	P$GBOX	Plant G-box/C-box bZIP proteins	bZIP protein G-Box binding factor 1	0.94	936	956	946	+	aaaccaacACGTgtccatgca
	P$MYCL	Myc-like basic helix-loop-helix binding factors	Myc recognition sequences	0.93	937	955	946	+	aaccaacACGTgtccatgc
	P$MYBS	MYB proteins with single DNA binding repeat	Rice MYB proteins with single DNA binding domains, binding to the amylase element (TATCCA)	0.82	942	958	950	+	acacgTGTCcatgcacg
	P$LEGB	Legumin Box family	B3 domain-containing transcription factor FUS3	0.95	943	969	956	+	cacgtgtcCATGcacgtggcagctaca
	P$ABRE	ABA response elements	ABA (abscisic acid) inducible transcriptional activator	0.82	949	965	957	+	tccatgcaCGTGgcagc
	P$GBOX	Plant G-box/C-box bZIP proteins	Common plant regulatory factor (CPRF) from parsley	0.95	948	968	958	+	gtccatgcACGTggcagctac
	P$MYCL	Myc-like basic helix-loop-helix binding factors	Phytochrome B-regulated transcription factor PIF3 (nuclear-localized bHLH-protein)	0.94	949	967	958	+	tccatgcACGTggcagcta
	P$OPAQ	Opaque-2 like transcriptional activators	Rice transcription activator-1 (RITA), basic leucin zipper protein, highly expressed during seed development	0.95	950	966	958	+	ccatgcACGTggcagct
	P$TERE	Tracheary-element-regulating cis-elements, conferring TE-specific expression	Tracheary-element-regulating cis-element	0.79	971	981	976	+	cctcAACGcca
	P$ABRE	ABA response elements	ABA response elements	0.82	981	997	989	+	acgcagcACGTgtcaga
	P$GBOX	Plant G-box/C-box bZIP proteins	Common plant regulatory factor (CPRF) from parsley	0.95	980	1000	990	+	cacgcagcACGTgtcagactt
	P$MYCL	Myc-like basic helix-loop-helix binding factors	Tobacco bHLH transcription factor MYC2	0.93	981	999	990	+	acgcaGCACgtgtcagact
Glyma.17G072400	P$STKM	Storekeeper motif	Storekeeper (STK), plant specific DNA binding protein important for tuber-specific and sucrose-inducible gene expression	0.85	16	30	23	+	ctcTAAAtaattcct
	P$DOFF	DNA binding with one finger (DOF)	Prolamin box, conserved in cereal seed storage protein gene promoters	0.75	70	86	78	+	tgctatggAAAGtcacg
	P$NACF	Plant specific NAC [NAM (no apical meristem), ATAF172, CUC2 (cup-shaped cotyledons 2)] transcription factors	Transcription factor of rice and barley binding to the iron deficiency-responsive cis-acting element 2 (IDE2)	0.96	68	94	81	+	tgtgctatggaaagtCACGtctacaaa
	P$TEFB	TEF-box	TEF cis acting elements in both RNA polymerase II-dependent promoters and rDNA spacer sequences	0.76	72	92	82	+	ctATGGaaagtcacgtctaca
	P$GBOX	Plant G-box/C-box bZIP proteins	HBP-1a, suggested to be involved in the cell cycle-dependent expression	0.88	76	96	86	+	ggaaagtCACGtctacaaaat
	P$ROOT	Root hair-specific cis-elements in angiosperms	Root hair-specific element with a 2-nucleotid spacer between left part (LP) and right part (RP)	0.77	105	129	117	+	gaaaagtcatgttcgAACGaacaat
	P$MSAE	M-phase-specific activator elements	M-phase-specific activators (NtmybA1, NtmybA2, NtmybB)	0.8	128	142	135	+	atgctAACGgtaatt
	P$GTBX	GT-box elements	GT2-box and GT3-box motifs	0.92	131	147	139	+	ctaacgGTAAttctata
	O$PTBP	Plant TATA binding protein factor	Plant TATA box	0.9	168	182	175	+	taatTATAaaaatta
	P$GTBX	GT-box elements	SBF-1	0.87	173	189	181	+	ataaaaaTTAAattgac
	P$L1BX	L1 box, motif for L1 layer-specific expression	Homeodomain glabrous 9	0.77	175	191	183	+	aaaaatTAAAttgacat
	P$WBXF	W Box family	Calmodulin binding WRKY transcription factor 11	0.94	180	196	188	+	ttaaaTTGAcatatttt
	P$OPAQ	Opaque-2 like transcriptional activators	Recognition site for BZIP transcription factors that belong to the group of Opaque-2 like proteins	0.81	182	198	190	+	aaattgACATattttaa
	P$GTBX	GT-box elements	GT2-box and GT3-box motifs	0.92	200	216	208	+	ctacagGTAAataaaaa
	P$SURE	Sugar response elements, SURE and SURE-like sequences in plant promoters	Sugar responsive elements	0.99	208	220	214	+	aaataAAAAaaaa
	P$DOFF	DNA binding with one finger (DOF)	PBF (MPBF)	0.97	210	226	218	+	ataaaaaaAAAGtgtaa
	P$GTBX	GT-box elements	GT2-box and GT3-box motifs	0.92	228	244	236	+	tatatgGTAAatgtatt
	P$L1BX	L1 box, motif for L1 layer-specific expression	L1-specific homeodomain protein ATML1 (A. thaliana meristem layer 1)	0.82	229	245	237	+	atatggTAAAtgtattt
	P$DREB	Dehydration responsive element binding factors	Ethylene-responsive transcription factor RAP2.1	0.77	241	261	251	+	tattttaaCCAAcattatttt
	P$HMGF	High mobility group factors	High mobility group I/Y-like proteins	0.89	252	266	259	+	acatTATTttgttga
	P$IBOX	Plant I-Box sites	Class I GATA factors	0.93	271	287	279	+	aagagGATAaatttcac
	P$MYBL	MYB-like proteins	Myb domain protein 96 (MYBCOV1)	0.9	285	301	293	+	cacatatAGTTcgtacg
	P$NACF	Plant specific NAC [NAM (no apical meristem), ATAF172, CUC2 (cup-shaped cotyledons 2)] transcription factors	Arabidopsis NAC domain containing protein 19	0.94	283	309	296	+	ttcacatatagttcgTACGtaaatcct
	P$SBPD	SBP-domain proteins	Squamosa promoter binding protein-like 14	0.83	292	308	300	+	agttCGTAcgtaaatcc
	P$GBOX	Plant G-box/C-box bZIP proteins	Wheat bZIP transcription factor HBP1B (histone gene binding protein 1b)	0.83	291	311	301	+	tagttcgtACGTaaatccttg
	P$NACF	Plant specific NAC [NAM (no apical meristem), ATAF172, CUC2 (cup-shaped cotyledons 2)] transcription factors	Wheat NAC-domain DNA binding factor (DNA binding site II)	0.75	342	368	355	+	aatcctcctcctttcAACGcgtgtttt
	P$JARE	Jasmonate response element	Jasmonate response element	0.75	347	371	359	+	tcctcctttcaacgcGTGTtttaaa
	P$CE3S	Coupling element 3 sequence	Coupling element 3 (CE3), non-ACGT ABRE	0.77	353	371	362	+	tttcaaCGCGtgttttaaa
	P$CGCG	Calmodulin binding / CGCG box binding proteins	Arabidopsis thaliana signal-responsive gene1, Ca2+/ calmodulin binding protein homolog to NtER1 (tobacco early ethylene-responsive gene)	0.84	356	372	364	+	caaCGCGtgttttaaaa
	P$CE1F	Coupling element 1 binding factors	ABA insensitive protein 4 (ABI4)	0.87	387	399	393	+	cactCACCgcccc
	P$DREB	Dehydration responsive element binding factors	H. vulgare dehydration-response factor 1	0.89	385	405	395	+	ttcactcACCGcccctcttca
	P$NCS2	Nodulin consensus sequence 2	Nodulin consensus sequence 2	0.79	400	414	407	+	tcttcaCTCTttatt
	P$HEAT	Heat shock factors	Arabidopsis thaliana class A heat shock factor 1a	0.75	462	478	470	+	ttcaagTTTCtagatgc
	P$JARE	Jasmonate response element	Jasmonate response element	0.75	528	552	540	+	caaacatcaacacaaGTGAttgaaa
	P$MYCL	Myc-like basic helix-loop-helix binding factors	ICE (inducer of CBF expression 1), AtMYC2 (rd22BP1)	0.95	532	550	541	+	catcaacACAAgtgattga
	P$MYCL	Myc-like basic helix-loop-helix binding factors	Transcription factor DYSFUNCTIONAL TAPETUM 1	0.79	534	552	543	+	tcaacaCAAGtgattgaaa
	P$GTBX	GT-box elements	Arabidopsis 6b-interacting protein 1-like 1	0.93	537	553	545	+	acacaaGTGAttgaaaa
	P$EINL	Ethylen insensitive 3 like factors	TEIL (tobacco EIN3-like)	0.92	601	609	605	+	aTGTAtctt
	P$MYBL	MYB-like proteins	Myb domain protein 96 (MYBCOV1)	0.9	608	624	616	+	tttttttAGTTatagat
	P$CCAF	Circadian control factors	Circadian clock associated 1	0.85	629	643	636	+	taaaaaaaAATGtca
	P$MYBL	MYB-like proteins	Anther-specific myb gene from tobacco	0.96	639	655	647	+	tgtcagtaGTTAgtttg
	P$MYBL	MYB-like proteins	Myb-like protein of Petunia hybrida	0.76	643	659	651	+	agtagtTAGTttgtatg
	P$GBOX	Plant G-box/C-box bZIP proteins	bZIP transcription factor from Antirrhinum majus	0.76	652	672	662	+	tttgtaTGACctgtccttttt
	P$CCAF	Circadian control factors	LATE ELONGATED HYPOCOTYL	0.85	670	684	677	+	ttttaaaATATcatt
	P$MYBL	MYB-like proteins	Myb domain protein 96 (MYBCOV1)	0.9	717	733	725	+	tttatttAGTTgatgtc
	P$GBOX	Plant G-box/C-box bZIP proteins	bZIP transcription factor from Antirrhinum majus	0.76	721	741	731	+	tttagtTGATgtctactaaaa
	P$TERE	Tracheary-element-regulating cis-elements, conferring TE-specific expression	Tracheary-element-regulating cis-element	0.79	736	746	741	+	ctaaAAAGaaa
	P$CCAF	Circadian control factors	Evening element	0.84	741	755	748	+	aagaaaAATAtatga
	P$GTBX	GT-box elements	Trihelix DNA-binding factor GT-3a	0.83	763	779	771	+	acaaatTTTAcaatttt
	P$DOFF	DNA binding with one finger (DOF)	Prolamin box, conserved in cereal seed storage protein gene promoters	0.75	780	796	788	+	tttcatgtAAAAtttaa
	P$GTBX	GT-box elements	S1F, site 1 binding factor of spinach rps1 promoter	0.79	780	796	788	+	tttcATGTaaaatttaa
	O$PTBP	Plant TATA binding protein factor	Plant TATA box	0.9	794	808	801	+	taacTATAaattcca
	P$L1BX	L1 box, motif for L1 layer-specific expression	Protodermal factor 2	0.85	794	810	802	+	taactaTAAAttccatt
	P$SPF1	Sweet potato DNA-binding factor with two WRKY-domains	DNA-binding protein of sweet potato that binds to the SP8a (ACTGTGTA) and SP8b (TACTATT) sequences of sporamin and beta-amylase genes	0.87	822	834	828	+	taTACTtttaaat
	P$HMGF	High mobility group factors	High mobility group I/Y-like proteins	0.89	831	845	838	+	aaatTATTatattta
	P$HMGF	High mobility group factors	High mobility group I/Y-like protein isolated from pea	1	840	854	847	+	tattTATTtttttag
	O$PTBP	Plant TATA binding protein factor	Plant TATA box	0.9	854	868	861	+	gtatTATAaatttta
	P$GTBX	GT-box elements	S1F, site 1 binding factor of spinach rps1 promoter	0.79	864	880	872	+	ttttATGAaaattttaa
	P$GTBX	GT-box elements	SBF-1	0.87	874	890	882	+	attttaaTTAAaagttt
	P$SWNS	Secondary wall NACS	Secondary wall NAC binding elements	0.92	873	891	882	+	aattttaattaAAAGtttt
	P$NCS1	Nodulin consensus sequence 1	Nodulin consensus sequence 1	0.85	882	892	887	+	tAAAAgtttta
	P$L1BX	L1 box, motif for L1 layer-specific expression	L1-specific homeodomain protein ATML1 (A. thaliana meristem layer 1)	0.82	907	923	915	+	actgatAAAAtgcacta
	P$SLIM	Sulphur limitation, elements found in genes inducible during sulphur deprivation	Binding sites for AtSLIM1 and NtEIL2	0.65	914	934	924	+	aaatgCACTaaaactttacta
	P$STKM	Storekeeper motif	Storekeeper (STK), plant specific DNA binding protein important for tuber-specific and sucrose-inducible gene expression	0.85	930	944	937	+	tacTAAAtaatagta
	P$GTBX	GT-box elements	GT1-Box binding factors with a trihelix DNA-binding domain	0.85	984	1000	992	+	gctaaaGTGAatatttc
	P$KAN1	Transcription repressor KANADI1	KANADI box	0.92	991	999	995	+	tGAATattt
Glyma.12G066800	P$GTBX	GT-box elements	Arabidopsis 6b-interacting protein 1-like 1	0.93	5	21	13	+	cactaaGTGAatacgga
	P$NACF	Plant specific NAC [NAM (no apical meristem), ATAF172, CUC2 (cup-shaped cotyledons 2)] transcription factors	Arabidopsis NAC domain containing protein 19	0.94	1	27	14	+	ataccactaagtgaaTACGgaaatcac
	P$SUCB	Sucrose box	Sequence motif from the promoters of different sugar-responsive genes	0.81	64	82	73	+	tgAAATcattactatcaaa
	P$SPF1	Sweet potato DNA-binding factor with two WRKY-domains	DNA-binding protein of sweet potato that binds to the SP8a (ACTGTGTA) and SP8b (TACTATT) sequences of sporamin and beta-amylase genes	0.87	71	83	77	+	atTACTatcaaaa
	P$L1BX	L1 box, motif for L1 layer-specific expression	Arabidopsis thaliana meristem layer 1	0.76	84	100	92	+	ctgCAATcattgcatag
	P$ROOT	Root hair-specific cis-elements in angiosperms	Root hair-specific element with a 2-nucleotid spacer between left part (LP) and right part (RP)	0.77	170	194	182	+	tcttcttcttgtcggCACGcaggtc
	P$GAPB	GAP-Box (light response elements)	Cis-element in the GAPDH promoters conferring light inducibility	0.88	195	209	202	+	gacaATGAaaaccaa
	P$MYBL	MYB-like proteins	GA-regulated myb gene from barley	0.91	208	224	216	+	aaagtgttGTTGtcctc
	P$IDDF	ID domain factors	Maize INDETERMINATE1 zinc finger protein	0.92	213	225	219	+	gttgTTGTcctca
	P$HEAT	Heat shock factors	Heat shock element	0.81	355	371	363	+	tggaaagtgacAGAAgt
	P$SWNS	Secondary wall NACS	Secondary wall NAC binding elements	0.92	385	403	394	+	accttcttcttAAAGgtag
	P$TERE	Tracheary-element-regulating cis-elements, conferring TE-specific expression	Tracheary-element-regulating cis-element	0.79	429	439	434	+	cttcAAGGcct
	P$TELO	Telo box (plant interstitial telomere motifs)	Arabidopsis Telo-box interacting protein related to the conserved animal protein Pur-alpha	0.85	477	491	484	+	aaaaACTCtaactca
	P$CAAT	CCAAT binding factors	CCAAT-box in plant promoters	0.97	508	516	512	+	aaCCAAtac
	P$NACF	Plant specific NAC [NAM (no apical meristem), ATAF172, CUC2 (cup-shaped cotyledons 2)] transcription factors	NAC domain containing protein 3 (ORE1 SISTER1)	0.65	515	541	528	+	accaacctaatttttCACAcaacatag
	P$SPF1	Sweet potato DNA-binding factor with two WRKY-domains	DNA-binding protein of sweet potato that binds to the SP8a (ACTGTGTA) and SP8b (TACTATT) sequences of sporamin and beta-amylase genes	0.87	588	600	594	+	aaTACTattgaaa
	P$PSRE	Pollen-specific regulatory elements	GAAA motif involved in pollen specific transcriptional activation	0.83	592	608	600	+	ctattGAAAaaataacc
	P$FLO2	Floral homeotic protein APETALA 2	APETALA2	0.87	612	630	621	+	gaattttaattTTGTtcaa
	P$ROOT	Root hair-specific cis-elements in angiosperms	Root hair-specific element with a 3-nucleotid spacer between left part (LP) and right part (RP)	0.77	637	661	649	+	gtttaaagtgaggaaCACGaacata
	P$PSRE	Pollen-specific regulatory elements	GAAA motif involved in pollen specific transcriptional activation	0.83	675	691	683	+	ttgaaGAAActctacct
	P$TELO	Telo box (plant interstitial telomere motifs)	Arabidopsis Telo-box interacting protein related to the conserved animal protein Pur-alpha	0.85	679	693	686	+	agaaACTCtacctgt
	P$KAN1	Transcription repressor KANADI1	KANADI box	0.92	694	702	698	+	cGAATattc
	P$MYBS	MYB proteins with single DNA binding repeat	MYB protein from wheat	0.83	693	709	701	+	tcgaATATtcctaattc
	P$SUCB	Sucrose box	Sequence motif from the promoters of different sugar-responsive genes	0.81	723	741	732	+	gaAAATtaaaattctgaaa
	P$MSAE	M-phase-specific activator elements	M-phase-specific activators (NtmybA1, NtmybA2, NtmybB)	0.8	742	756	749	+	ccatcAACGgcgtga
	P$LBDF	LOB domain factors	Lateral organ boundaries	0.91	746	756	751	+	caaCGGCgtga
	P$GBOX	Plant G-box/C-box bZIP proteins	bZIP transcription factor from Antirrhinum majus	0.77	772	792	782	+	gtagagTGACgaggcacagtc
	P$MIIG	MYB IIG-type binding sites	Secondary wall MYB-responsive element, MYB46 and MYB83 binding sites	0.93	831	845	838	+	tcggatTTGGtttat
	P$GTBX	GT-box elements	S1F, site 1 binding factor of spinach rps1 promoter	0.79	840	856	848	+	gtttATGGagtttatat
	P$MYBS	MYB proteins with single DNA binding repeat	MYB protein from wheat	0.83	849	865	857	+	gtttATATaccagattt
	P$NACF	Plant specific NAC [NAM (no apical meristem), ATAF172, CUC2 (cup-shaped cotyledons 2)] transcription factors	Arabidopsis NAC domain containing protein 19	0.94	850	876	863	+	tttatataccagattTACGgaaattac
	P$CCAF	Circadian control factors	LATE ELONGATED HYPOCOTYL	0.85	874	888	881	+	taccaaaATATccca
	P$TCPF	DNA-binding proteins with the plant specific TCP-domain	TCP class I transcription factor (Arabidopsis)	0.94	919	931	925	+	gctgGCCCattta
	P$MYBS	MYB proteins with single DNA binding repeat	P1BS, PHR1 binding sequences	0.82	930	946	938	+	taggATATtattgggct
	P$MIIG	MYB IIG-type binding sites	Secondary wall MYB-responsive element, MYB46 and MYB83 binding sites	0.93	943	957	950	+	ggctgtTTGGtgtta
	P$MYBL	MYB-like proteins	GA-regulated myb gene from barley	0.91	946	962	954	+	tgtttggtGTTAactgg
	P$KAN1	Transcription repressor KANADI1	KANADI box	0.92	981	989	985	+	tGAATatgc
	P$MYBS	MYB proteins with single DNA binding repeat	Phosphate starvation response 1	0.84	980	996	988	+	gtgaATATgcgagtgcc
Glyma.12G172500	P$FLO2	Floral homeotic protein APETALA 2	APETALA2	0.87	2	20	11	+	gttttactagtTTGTttga
	P$MYBL	MYB-like proteins	Myb-like protein of Petunia hybrida	0.76	7	23	15	+	actagtTTGTttgaatt
	P$ASRC	AS1/AS2 repressor complex	AS1/AS2 repressor complex binding motif II	0.86	14	22	18	+	tgtTTGAat
	P$WTBX	WT-Box	WRKY DNA-binding protein 70	0.79	14	30	22	+	tgtttGAATttattaat
	P$SUCB	Sucrose box	Sequence motif from the promoters of different sugar-responsive genes	0.81	25	43	34	+	atTAATcaagtttgataaa
	P$SWNS	Secondary wall NACS	Mitochondrial dysfunction motif	0.82	33	51	42	+	agTTTGataaacaagttta
	P$STKM	Storekeeper motif	Storekeeper (STK), plant specific DNA binding protein important for tuber-specific and sucrose-inducible gene expression	0.85	37	51	44	+	tgaTAAAcaagttta
	P$HMGF	High mobility group factors	High mobility group I/Y-like proteins	0.89	46	60	53	+	agttTATTtaataat
	P$GTBX	GT-box elements	SBF-1	0.87	53	69	61	+	ttaataaTTAAtttgca
	P$CNAC	Calcium regulated NAC-factors	Calmodulin-binding NAC protein	0.85	79	99	89	+	agtaGCTTattttattaatat
	P$HMGF	High mobility group factors	High mobility group I/Y-like proteins	0.89	82	96	89	+	agctTATTttattaa
	P$GTBX	GT-box elements	SBF-1	0.87	98	114	106	+	atgatggTTAAacattt
	P$GTBX	GT-box elements	SBF-1	0.87	123	139	131	+	attcataTTAAaatttc
	P$PCDR	Factors involved in programmed cell death response	Heterodimer of NAC-domain transcription factors GmNAC30 and GmNAC81	1	149	155	152	+	TGTGttc
	P$MYBL	MYB-like proteins	Myb domain protein 96 (MYBCOV1)	0.9	152	168	160	+	gttctttAGTTaaaatt
	P$GTBX	GT-box elements	SBF-1	0.87	154	170	162	+	tctttagTTAAaattaa
	P$LREM	Light responsive element motif, not modulated by different light qualities	RAP2.2, involved in carotenoid and tocopherol biosynthesis and in the expression of photosynthesis-related genes	0.85	188	198	193	+	ttATCTaaaaa
	P$CCAF	Circadian control factors	Circadian clock associated 1	0.85	189	203	196	+	tatctaaaAATCtgc
	P$LEGB	Legumin Box family	Legumin box, highly conserved sequence element about 100 bp upstream of the TSS in legumin genes	0.65	204	230	217	+	cccaaatCCGTggagagagaagcatga
	P$GAGA	GAGA elements	Basic pentacysteine proteins	1	213	237	225	+	gtggagAGAGaagcatgagaccgtt
	P$ASRC	AS1/AS2 repressor complex	AS1/AS2 repressor complex binding motif II	0.86	233	241	237	+	ccgTTGAat
	P$CNAC	Calcium regulated NAC-factors	Calmodulin-binding NAC protein	0.85	246	266	256	+	tattGCTTgctgcataacttg
	P$GTBX	GT-box elements	S1F, site 1 binding factor of spinach rps1 promoter	0.79	282	298	290	+	tctcATGGatttaaatg
	P$L1BX	L1 box, motif for L1 layer-specific expression	Protodermal factor 2	0.85	287	303	295	+	tggattTAAAtgaacaa
	P$GAPB	GAP-Box (light response elements)	Cis-element in the GAPDH promoters conferring light inducibility	0.88	292	306	299	+	ttaaATGAacaatat
	P$IDDF	ID domain factors	Maize INDETERMINATE1 zinc finger protein	0.92	310	322	316	+	ttatTTGTctctt
	P$AREF	Auxin response element	Auxin Response Element	0.93	312	324	318	+	attTGTCtctttt
	P$NCS2	Nodulin consensus sequence 2	Nodulin consensus sequence 2	0.79	312	326	319	+	atttgtCTCTtttat
	P$SWNS	Secondary wall NACS	Secondary wall NAC binding elements	0.92	330	348	339	+	ttctttaattaAAAGtaat
	P$L1BX	L1 box, motif for L1 layer-specific expression	L1-specific homeodomain protein ATML1 (A. thaliana meristem layer 1)	0.82	333	349	341	+	tttaatTAAAagtaatg
	P$PSRE	Pollen-specific regulatory elements	GAAA motif involved in pollen specific transcriptional activation	0.83	366	382	374	+	tttttGAAAtaatttat
	P$SPF1	Sweet potato DNA-binding factor with two WRKY-domains	DNA-binding protein of sweet potato that binds to the SP8a (ACTGTGTA) and SP8b (TACTATT) sequences of sporamin and beta-amylase genes	0.87	381	393	387	+	atTACTattatca
	O$PTBP	Plant TATA binding protein factor	Plant TATA box	0.88	448	462	455	+	ttctTATAaacatat
	P$JARE	Jasmonate response element	Jasmonate response element	0.75	446	470	458	+	ggttcttataaacatATGTcttatt
	P$MYCL	Myc-like basic helix-loop-helix binding factors	ICE (inducer of CBF expression 1), AtMYC2 (rd22BP1)	0.95	450	468	459	+	cttataaACATatgtctta
	P$HMGF	High mobility group factors	High mobility group I/Y-like protein isolated from pea	1	478	492	485	+	aattTATTtttgcct
	P$NCS2	Nodulin consensus sequence 2	Nodulin consensus sequence 2	0.79	485	499	492	+	ttttgcCTCTtttcc
	P$E2FF	E2F-homolog cell cycle regulators	E2F class I sites	0.82	492	506	499	+	tcttTTCCccctatt
	P$MYBS	MYB proteins with single DNA binding repeat	Zea mays MYB-related protein 1 (transfer cell specific)	0.79	506	522	514	+	ttttcttTATAtttctc
	P$OPAQ	Opaque-2 like transcriptional activators	Opaque-2 regulatory protein	0.87	517	533	525	+	tttctcattTCATcgta
	P$L1BX	L1 box, motif for L1 layer-specific expression	L1-specific homeodomain protein ATML1 (A. thaliana meristem layer 1)	0.82	531	547	539	+	gtatatTATAtgtattt
	P$MYBS	MYB proteins with single DNA binding repeat	Zea mays MYB-related protein 1 (transfer cell specific)	0.79	552	568	560	+	ctttttcTATCttctct
	P$E2FF	E2F-homolog cell cycle regulators	E2F class I sites	0.82	579	593	586	+	ttctTTCCcacccta
	P$MADS	MADS box proteins	AGL15, Arabidopsis MADS-domain protein AGAMOUS-like 15	0.79	594	614	604	+	attTACTcaaaatggaatgaa
	P$MSAE	M-phase-specific activator elements	M-phase-specific activators (NtmybA1, NtmybA2, NtmybB)	0.8	636	650	643	+	aaaaaAACGggtaat
	P$MYBL	MYB-like proteins	Myb-like protein of Petunia hybrida	0.8	637	653	645	+	aaaaaacgGGTAataat
	P$GTBX	GT-box elements	GT2-box and GT3-box motifs	0.92	640	656	648	+	aaacggGTAAtaattgt
	P$MYBL	MYB-like proteins	GA-regulated myb gene from barley	0.91	651	667	659	+	aattgttgGTTAgttta
	P$GTBX	GT-box elements	GT1-Box binding factors with a trihelix DNA-binding domain	0.85	653	669	661	+	ttgttgGTTAgtttacc
	P$MYBL	MYB-like proteins	Myb-like protein of Petunia hybrida	0.76	655	671	663	+	gttggtTAGTttaccat
	P$OPAQ	Opaque-2 like transcriptional activators	Recognition site for BZIP transcription factors that belong to the group of Opaque-2 like proteins	0.81	668	684	676	+	ccatttACATgactagg
	P$NACF	Plant specific NAC [NAM (no apical meristem), ATAF172, CUC2 (cup-shaped cotyledons 2)] transcription factors	Transcription factor NAC2	0.84	685	711	698	+	ccttagccttagtcaCATGtaaccgtt
	P$MYCL	Myc-like basic helix-loop-helix binding factors	Hormone up-regulated at dawn element	1	692	710	701	+	cttagtcACATgtaaccgt
	P$ASRC	AS1/AS2 repressor complex	AS1/AS2 repressor complex binding motif II	0.86	707	715	711	+	ccgTTGAat
	P$DOFF	DNA binding with one finger (DOF)	Dof1 / MNB1a - single zinc finger transcription factor	0.98	709	725	717	+	gttgaattAAAGaacgt
	P$IBOX	Plant I-Box sites	Class I GATA factors	0.93	752	768	760	+	tgaaaGATAagtaaatg
	P$DOFF	DNA binding with one finger (DOF)	Prolamin box, conserved in cereal seed storage protein gene promoters	0.75	756	772	764	+	agataagtAAATgtaat
	P$L1BX	L1 box, motif for L1 layer-specific expression	L1-specific homeodomain protein ATML1 (A. thaliana meristem layer 1)	0.82	757	773	765	+	gataagTAAAtgtaata
	P$MADS	MADS box proteins	MADS-box protein SQUAMOSA	0.9	768	788	778	+	gtaatacaaAAATtgcagatt
	P$IBOX	Plant I-Box sites	I-Box in rbcS genes and other light regulated genes	0.81	792	808	800	+	atataGAAAagataatc
	P$NCS1	Nodulin consensus sequence 1	Nodulin consensus sequence 1	0.85	797	807	802	+	gAAAAgataat
	P$IBOX	Plant I-Box sites	Class I GATA factors	0.93	797	813	805	+	gaaaaGATAatcgcaga
	P$DOFF	DNA binding with one finger (DOF)	PBF (MPBF)	0.97	828	844	836	+	aaaaaaaaAAAGagtgg
	P$LEGB	Legumin Box family	B3 domain-containing transcription factor FUS3	0.95	840	866	853	+	agtggggcCATGcaagcgaaatgaagc
	P$EINL	Ethylen insensitive 3 like factors	TEIL (tobacco EIN3-like)	0.92	860	868	864	+	aTGAAgcta
	P$NACF	Plant specific NAC [NAM (no apical meristem), ATAF172, CUC2 (cup-shaped cotyledons 2)] transcription factors	Arabidopsis NAC domain containing protein 92 (ATNAC2/ATNAC6)	0.92	869	895	882	+	atagggcggcaaaaaaaTACGctaatc
	P$GTBX	GT-box elements	S1F, site 1 binding factor of spinach rps1 promoter	0.79	897	913	905	+	tgtcATGGttgccacat
	P$TODS	Time-of-day-specific cis regulatory elements	Morning element (sequence motifs enriched in morning-phased genes)	1	915	921	918	+	aCCACat
	P$SBPD	SBP-domain proteins	SQUA promoter binding proteins	0.88	919	935	927	+	catacGTACaaaacctt
	P$L1BX	L1 box, motif for L1 layer-specific expression	Homeodomain glabrous 9	0.77	936	952	944	+	cccaatTAAAttattaa
	P$L1BX	L1 box, motif for L1 layer-specific expression	Protodermal factor 2	0.85	972	988	980	+	cttcctTAAAtaccatc
